# Supplementary material for: catena-Poly[aqua­bis­(μ-3-chloro­benzo­ato-κ2 O:O′)zinc]
Source: Acta Crystallogr Sect E Struct Rep Online. 2013 Jun 15;69(Pt 7):m381–2. doi: 10.1107/S160053681301564X (PMC3772418; doi:10.1107/S160053681301564X)
Supplement: Supplementary file 1 [file e-69-0m381-sup1.cif]

##############################################################################
#                                                                            #
# This CIF contains the data in a paper accepted for publication in          #
# Acta Crystallographica Section E. It conforms to the requirements of       #
# Notes for Authors for Acta Crystallographica Section E, and has been       #
# peer reviewed under the auspices of the IUCr Commission on Journals.       #
#                                                                            #
# Full details of the Crystallographic Information File format               #
# are given in the paper "The Crystallographic Information File (CIF):       #
# a New Standard Archive File for Crystallography" by S. R. Hall, F. H.      #
# Allen and I. D. Brown [Acta Cryst. (1991), A47, 655-685].                  #
#                                                                            #
# The current version of the core CIF dictionary is obtainable from          #
# ftp://ftp.iucr.org/pub/cif_core.dic.                                       #
#                                                                            #
# Software is freely available for graphical display of the structure(s)     #
# in this CIF. For information consult the CIF software page                 #
# http://www.iucr.org/resources/cif/software.                                #
#                                                                            #
# This file may be used for bona fide research purposes within the           #
# scientific community so long as proper attribution is given to the journal # 
# article from which it was obtained.                                        #
#                                                                            #
##############################################################################
data_I
_audit_creation_method     SHELXL-97
_chemical_name_systematic
;
<i>catena</i>-Poly[aquabis(\m-3-chlorobenzoato-\k^2^<i>O</i>:<i>O</i>')zinc]
;
_chemical_name_common     ?
_chemical_formula_moiety     'C14 H10 Cl2 O5 Zn'
_chemical_formula_sum     'C14 H10 Cl2 O5 Zn'
_chemical_formula_iupac     '[Zn (C7 H4 Cl O2)2 (H2 O)]'
_chemical_formula_weight     394.51
_chemical_melting_point     ?
_symmetry_cell_setting     monoclinic
_symmetry_space_group_name_H-M     'C 2/c'
_symmetry_space_group_name_Hall     '-C 2yc'
loop_
    _symmetry_equiv_pos_as_xyz
    'x, y, z'
    '-x, y, -z+1/2'
    'x+1/2, y+1/2, z'
    '-x+1/2, y+1/2, -z+1/2'
    '-x, -y, -z'
    'x, -y, z-1/2'
    '-x+1/2, -y+1/2, -z'
    'x+1/2, -y+1/2, z-1/2'
_cell_length_a     31.8553(8)
_cell_length_b     6.1786(2)
_cell_length_c     7.5117(3)
_cell_angle_alpha     90.00
_cell_angle_beta     96.554(2)
_cell_angle_gamma     90.00
_cell_volume     1468.80(8)
_cell_formula_units_Z     4
_cell_measurement_reflns_used     9983
_cell_measurement_theta_min     2.57
_cell_measurement_theta_max     28.32
_cell_measurement_temperature     294(2)
_exptl_crystal_description     block
_exptl_crystal_colour     colorless
_exptl_crystal_size_max     0.35
_exptl_crystal_size_mid     0.25
_exptl_crystal_size_min     0.15
_exptl_crystal_density_diffrn     1.784
_exptl_crystal_density_meas     ?
_exptl_crystal_density_method     'not measured'
_exptl_crystal_F_000     792
_exptl_absorpt_coefficient_mu     2.055
_exptl_absorpt_correction_type     multi-scan
_exptl_absorpt_process_details     '(<i>SADABS</i>; Bruker, 2012)'
_exptl_absorpt_correction_T_min     0.545
_exptl_absorpt_correction_T_max     0.735
_exptl_special_details
;
;
_diffrn_ambient_temperature     294(2)
_diffrn_radiation_type     MoK\a
_diffrn_radiation_wavelength     0.71073
_diffrn_radiation_source     'fine-focus sealed tube'
_diffrn_radiation_monochromator     graphite
_diffrn_measurement_device_type     'Bruker SMART BREEZE CCD'
_diffrn_measurement_method     '\f and \w scans'
_diffrn_detector_area_resol_mean     ?
_diffrn_reflns_number     13582
_diffrn_reflns_av_R_equivalents     0.0363
_diffrn_reflns_av_sigmaI/netI     0.0191
_diffrn_reflns_theta_min     1.29
_diffrn_reflns_theta_max     28.34
_diffrn_reflns_theta_full     28.34
_diffrn_measured_fraction_theta_max     0.999
_diffrn_measured_fraction_theta_full     0.999
_diffrn_reflns_limit_h_min     -41
_diffrn_reflns_limit_h_max     42
_diffrn_reflns_limit_k_min     -8
_diffrn_reflns_limit_k_max     8
_diffrn_reflns_limit_l_min     -8
_diffrn_reflns_limit_l_max     10
_diffrn_standards_number     ?
_diffrn_standards_interval_count     ?
_diffrn_standards_interval_time     ?
_diffrn_standards_decay_%     ?
_refine_special_details
;
 Refinement of F^2^ against ALL reflections.  The weighted R-factor wR and
 goodness of fit S are based on F^2^, conventional R-factors R are based
 on F, with F set to zero for negative F^2^. The threshold expression of
 F^2^ > 2sigma(F^2^) is used only for calculating R-factors(gt) etc. and is
 not relevant to the choice of reflections for refinement.  R-factors based
 on F^2^ are statistically about twice as large as those based on F, and R-
 factors based on ALL data will be even larger.
;
_reflns_number_total     1825
_reflns_number_gt     1727
_reflns_threshold_expression     I>2\s(I)
_refine_ls_structure_factor_coef     Fsqd
_refine_ls_matrix_type     full
_refine_ls_R_factor_all     0.0276
_refine_ls_R_factor_gt     0.0256
_refine_ls_wR_factor_gt     0.0671
_refine_ls_wR_factor_ref     0.0686
_refine_ls_goodness_of_fit_ref     1.115
_refine_ls_restrained_S_all     1.115
_refine_ls_number_reflns     1825
_refine_ls_number_parameters     105
_refine_ls_number_restraints     0
_refine_ls_hydrogen_treatment     mixed
_refine_ls_weighting_scheme     calc
_refine_ls_weighting_details
         'calc w=1/[\s^2^(Fo^2^)+(0.0337P)^2^+1.4314P] where P=(Fo^2^+2Fc^2^)/3'
_atom_sites_solution_hydrogens     geom
_atom_sites_solution_primary     direct
_atom_sites_solution_secondary     difmap
_refine_ls_shift/su_max     0.002
_refine_ls_shift/su_mean     0.000
_refine_diff_density_max     0.431
_refine_diff_density_min     -0.345
_refine_ls_extinction_method     none
_refine_ls_extinction_coef     ?
loop_
    _atom_type_symbol
    _atom_type_description
    _atom_type_scat_dispersion_real
    _atom_type_scat_dispersion_imag
    _atom_type_scat_source
    'C' 'C' 0.0030 0.0020
                         'International Tables Vol C Tables 4.2.6.8 and 6.1.1.4'
    'H' 'H' 0.0000 0.0000
                         'International Tables Vol C Tables 4.2.6.8 and 6.1.1.4'
    'Cl' 'Cl' 0.1480 0.1590
                         'International Tables Vol C Tables 4.2.6.8 and 6.1.1.4'
    'N' 'N' 0.0060 0.0030
                         'International Tables Vol C Tables 4.2.6.8 and 6.1.1.4'
    'O' 'O' 0.0110 0.0060
                         'International Tables Vol C Tables 4.2.6.8 and 6.1.1.4'
    'Zn' 'Zn' 0.2840 1.4300
                         'International Tables Vol C Tables 4.2.6.8 and 6.1.1.4'
_computing_data_collection     '<i>APEX2</i> (Bruker, 2012)'
_computing_cell_refinement     '<i>SAINT</i> (Bruker, 2012)'
_computing_data_reduction     '<i>SAINT</i> (Bruker, 2012)'
_computing_structure_solution     '<i>SHELXS97</i> (Sheldrick, 2008)'
_computing_structure_refinement     '<i>SHELXL97</i> (Sheldrick, 2008)'
_computing_molecular_graphics     '<i>ORTEP-3</i> for Windows (Farrugia, 2012)'
_computing_publication_material
                                'WinGX (Farrugia, 2012) and PLATON (Spek, 2009)'
loop_
    _atom_site_type_symbol
    _atom_site_label
    _atom_site_fract_x
    _atom_site_fract_y
    _atom_site_fract_z
    _atom_site_U_iso_or_equiv
    _atom_site_adp_type
    _atom_site_calc_flag
    _atom_site_refinement_flags
    _atom_site_occupancy
    _atom_site_symmetry_multiplicity
    _atom_site_disorder_assembly
    _atom_site_disorder_group
    Zn Zn1 1.0000 0.18233(4) 0.2500 0.02388(10) Uani d S 1 2 . .
    Cl Cl1 0.781898(15) -0.05564(11) -0.15745(9) 0.05827(18) Uani d . 1 1 . .
    O O1 0.97446(4) 0.20515(18) -0.03094(16) 0.0286(3) Uani d . 1 1 . .
    O O2 1.05402(4) 0.0674(2) 0.19485(18) 0.0368(3) Uani d . 1 1 . .
    O O3 1.0000 0.5006(3) 0.2500 0.0497(6) Uani d S 1 2 . .
    H H31 0.9935(8) 0.573(4) 0.325(3) 0.045(7) Uiso d . 1 1 . .
    C C1 0.94299(5) 0.1000(3) -0.1019(2) 0.0250(3) Uani d . 1 1 . .
    C C2 0.89932(5) 0.1772(2) -0.0796(2) 0.0263(3) Uani d . 1 1 . .
    C C3 0.86489(5) 0.0444(3) -0.1307(2) 0.0306(3) Uani d . 1 1 . .
    H H3 0.8687 -0.0906 -0.1814 0.037 Uiso calc R 1 1 . .
    C C4 0.82482(5) 0.1162(3) -0.1050(3) 0.0357(4) Uani d . 1 1 . .
    C C5 0.81842(6) 0.3189(3) -0.0349(3) 0.0409(5) Uani d . 1 1 . .
    H H5 0.7913 0.3660 -0.0205 0.049 Uiso calc R 1 1 . .
    C C6 0.85288(6) 0.4504(3) 0.0133(3) 0.0411(4) Uani d . 1 1 . .
    H H6 0.8489 0.5872 0.0600 0.049 Uiso calc R 1 1 . .
    C C7 0.89340(6) 0.3808(3) -0.0069(3) 0.0346(4) Uani d . 1 1 . .
    H H7 0.9165 0.4694 0.0277 0.042 Uiso calc R 1 1 . .
loop_
    _atom_site_aniso_label
    _atom_site_aniso_U_11
    _atom_site_aniso_U_22
    _atom_site_aniso_U_33
    _atom_site_aniso_U_12
    _atom_site_aniso_U_13
    _atom_site_aniso_U_23
    Zn1 0.02038(13) 0.01944(13) 0.03266(17) 0.000 0.00670(10) 0.000
    Cl1 0.0262(2) 0.0787(4) 0.0707(4) -0.0071(2) 0.0089(2) -0.0203(3)
    O1 0.0262(5) 0.0295(6) 0.0302(6) -0.0027(4) 0.0034(5) 0.0041(4)
    O2 0.0225(5) 0.0460(7) 0.0416(7) 0.0066(5) 0.0027(5) -0.0187(6)
    O3 0.0973(18) 0.0189(8) 0.0384(12) 0.000 0.0312(12) 0.000
    C1 0.0237(7) 0.0287(7) 0.0231(8) 0.0039(6) 0.0049(6) 0.0027(6)
    C2 0.0241(7) 0.0296(8) 0.0256(8) 0.0060(5) 0.0052(6) 0.0013(6)
    C3 0.0256(7) 0.0356(8) 0.0310(9) 0.0043(6) 0.0056(6) -0.0034(7)
    C4 0.0249(8) 0.0485(10) 0.0340(9) 0.0030(7) 0.0046(7) -0.0012(8)
    C5 0.0302(9) 0.0523(12) 0.0418(11) 0.0169(8) 0.0105(8) 0.0013(8)
    C6 0.0432(10) 0.0355(9) 0.0459(11) 0.0151(8) 0.0107(8) -0.0036(8)
    C7 0.0337(8) 0.0311(8) 0.0395(10) 0.0049(7) 0.0062(7) -0.0030(7)
_geom_special_details
;
 All esds (except the esd in the dihedral angle between two l.s. planes)
 are estimated using the full covariance matrix.  The cell esds are taken
 into account individually in the estimation of esds in distances, angles
 and torsion angles; correlations between esds in cell parameters are only
 used when they are defined by crystal symmetry.  An approximate (isotropic)
 treatment of cell esds is used for estimating esds involving l.s. planes.
;
loop_
    _geom_bond_atom_site_label_1
    _geom_bond_atom_site_label_2
    _geom_bond_site_symmetry_2
    _geom_bond_distance
    _geom_bond_publ_flag
    Zn1 O1 . 2.1779(12) yes
    Zn1 O1 2_755 2.1779(12) ?
    Zn1 O2 . 1.9493(11) yes
    Zn1 O2 2_755 1.9493(11) ?
    Zn1 O3 . 1.9664(19) yes
    Cl1 C4 . 1.740(2) ?
    O1 C1 . 1.260(2) ?
    O2 C1 5_755 1.258(2) ?
    O3 H31 . 0.77(2) ?
    C1 O2 5_755 1.258(2) ?
    C2 C1 . 1.498(2) ?
    C2 C3 . 1.388(2) ?
    C2 C7 . 1.393(2) ?
    C3 C4 . 1.386(2) ?
    C3 H3 . 0.9300 ?
    C5 C4 . 1.383(3) ?
    C5 C6 . 1.380(3) ?
    C5 H5 . 0.9300 ?
    C6 H6 . 0.9300 ?
    C7 C6 . 1.385(2) ?
    C7 H7 . 0.9300 ?
loop_
    _geom_angle_atom_site_label_1
    _geom_angle_atom_site_label_2
    _geom_angle_atom_site_label_3
    _geom_angle_site_symmetry_1
    _geom_angle_site_symmetry_3
    _geom_angle
    _geom_angle_publ_flag
    O1 Zn1 O1 . 2_755 172.58(6) ?
    O2 Zn1 O1 . . 93.38(5) ?
    O2 Zn1 O1 2_755 . 89.33(5) ?
    O2 Zn1 O1 . 2_755 89.33(5) ?
    O2 Zn1 O1 2_755 2_755 93.38(5) ?
    O2 Zn1 O2 2_755 . 137.26(8) ?
    O2 Zn1 O3 . . 111.37(4) ?
    O2 Zn1 O3 2_755 . 111.37(4) ?
    O3 Zn1 O1 . . 86.29(3) ?
    O3 Zn1 O1 . 2_755 86.29(3) ?
    C1 O1 Zn1 . . 124.58(10) ?
    C1 O2 Zn1 5_755 . 122.84(11) ?
    Zn1 O3 H31 . . 125.7(19) ?
    O1 C1 C2 . . 119.52(14) ?
    O2 C1 O1 5_755 . 123.47(14) ?
    O2 C1 C2 5_755 . 117.00(14) ?
    C3 C2 C1 . . 119.70(14) ?
    C3 C2 C7 . . 120.29(15) ?
    C7 C2 C1 . . 120.01(15) ?
    C2 C3 H3 . . 120.5 ?
    C4 C3 C2 . . 118.90(16) ?
    C4 C3 H3 . . 120.5 ?
    C3 C4 Cl1 . . 119.05(16) ?
    C5 C4 Cl1 . . 119.50(14) ?
    C5 C4 C3 . . 121.43(18) ?
    C4 C5 H5 . . 120.5 ?
    C6 C5 C4 . . 119.05(16) ?
    C6 C5 H5 . . 120.5 ?
    C5 C6 C7 . . 120.76(17) ?
    C5 C6 H6 . . 119.6 ?
    C7 C6 H6 . . 119.6 ?
    C2 C7 H7 . . 120.2 ?
    C6 C7 C2 . . 119.54(18) ?
    C6 C7 H7 . . 120.2 ?
loop_
    _geom_torsion_atom_site_label_1
    _geom_torsion_atom_site_label_2
    _geom_torsion_atom_site_label_3
    _geom_torsion_atom_site_label_4
    _geom_torsion_site_symmetry_1
    _geom_torsion_site_symmetry_2
    _geom_torsion_site_symmetry_3
    _geom_torsion_site_symmetry_4
    _geom_torsion
    _geom_torsion_publ_flag
    O2 Zn1 O1 C1 . . . . 116.58(13) ?
    O2 Zn1 O1 C1 2_755 . . . -20.74(13) ?
    O3 Zn1 O1 C1 . . . . -132.21(12) ?
    O1 Zn1 O2 C1 . . . 5_755 -55.67(14) ?
    O1 Zn1 O2 C1 2_755 . . 5_755 131.24(14) ?
    O2 Zn1 O2 C1 2_755 . . 5_755 36.99(13) ?
    O3 Zn1 O2 C1 . . . 5_755 -143.01(13) ?
    Zn1 O1 C1 O2 . . . 5_755 -100.74(17) ?
    Zn1 O1 C1 C2 . . . . 80.48(17) ?
    C3 C2 C1 O1 . . . . -169.14(15) ?
    C3 C2 C1 O2 . . . 5_755 12.0(2) ?
    C7 C2 C1 O1 . . . . 10.5(2) ?
    C7 C2 C1 O2 . . . 5_755 -168.37(16) ?
    C1 C2 C3 C4 . . . . 178.42(16) ?
    C7 C2 C3 C4 . . . . -1.2(3) ?
    C1 C2 C7 C6 . . . . -179.91(17) ?
    C3 C2 C7 C6 . . . . -0.3(3) ?
    C2 C3 C4 Cl1 . . . . -176.52(14) ?
    C2 C3 C4 C5 . . . . 2.0(3) ?
    C6 C5 C4 Cl1 . . . . 177.28(16) ?
    C6 C5 C4 C3 . . . . -1.2(3) ?
    C4 C5 C6 C7 . . . . -0.3(3) ?
    C2 C7 C6 C5 . . . . 1.1(3) ?
loop_
    _geom_hbond_atom_site_label_D
    _geom_hbond_atom_site_label_H
    _geom_hbond_atom_site_label_A
    _geom_hbond_site_symmetry_A
    _geom_hbond_distance_DH
    _geom_hbond_distance_HA
    _geom_hbond_distance_DA
    _geom_hbond_angle_DHA
    _geom_hbond_publ_flag
    O3 H31 O1 6_566 0.77(2) 1.89(2) 2.6421(17) 168(2) yes
data_global
_journal_date_recd_electronic     2013-06-03
_journal_date_accepted     2013-06-05
_journal_name_full     'Acta Crystallographica, Section E'
_journal_year     2013
_journal_volume     69
_journal_issue      7
_journal_page_first     m381
_journal_page_last     m382
_journal_paper_category     QM
_journal_paper_doi     10.1107/S160053681301564X
_journal_coeditor_code     XU5711
_publ_contact_author
;
Dr. Tuncer H\"okelek
Hacettepe University
Department of Physics
06800 Beytepe
Ankara
Turkey
;
_publ_contact_author_email     merzifon@hacettepe.edu.tr
_publ_contact_author_fax     '90(312)2352550'
_publ_contact_author_phone     '90(312)2977242'
_publ_section_title
;
<i>catena</i>-Poly[aquabis(\m-3-chlorobenzoato-\k^2^<i>O</i>:<i>O</i>')zinc]
;
loop_
    _publ_author_name
    _publ_author_address
    'Bozkurt, Nihat'
;
Department of Chemistry
Kafkas University
36100 Kars
Turkey
;
    'Dilek, Nefise'
;
Aksaray University,
Department of Physics,
68100
Aksaray
Turkey
;
    '\,Caylak Deliba\,s, Nagihan'
;
Department of Physics
Sakarya University
54187 Esentepe
Sakarya
Turkey
;
    'Necefo\(glu, Hacali'
;
Department of Chemistry
Kafkas University
36100 Kars
Turkey
;
    'H\"okelek, Tuncer'
;
Department of Physics
Hacettepe University
06800 Beytepe
Ankara
Turkey
;
