# Supplementary material for: catena-Poly[aqua­bis­(μ-3-chloro­benzo­ato-κ2 O:O′)zinc]
Source: Acta Crystallogr Sect E Struct Rep Online. 2013 Jun 15;69(Pt 7):m381–2. doi: 10.1107/S160053681301564X (PMC3772418; doi:10.1107/S160053681301564X)
Supplement: Supplementary file 2 [file e-69-0m381-Isup2.hkl]

#
# h,k,l, Fc-squared, Fo-squared, sigma(Fo-squared) and status flag
#
data_I
_shelx_title ' bn3_0m in C 2/c'
_shelx_refln_list_code          4
_shelx_F_calc_maximum      272.95
_exptl_crystal_F_000       791.89
_reflns_d_resolution_high  0.7486
 
loop_
 _symmetry_equiv_pos_as_xyz
 'x, y, z'
 '-x, y, -z+1/2'
 'x+1/2, y+1/2, z'
 '-x+1/2, y+1/2, -z+1/2'
 '-x, -y, -z'
 'x, -y, z-1/2'
 '-x+1/2, -y+1/2, -z'
 'x+1/2, -y+1/2, z-1/2'
 
_cell_length_a    31.8553
_cell_length_b     6.1786
_cell_length_c     7.5117
_cell_angle_alpha  90.000
_cell_angle_beta   96.554
_cell_angle_gamma  90.000
 
_shelx_F_squared_multiplier     1.000
 
loop_
 _refln_index_h
 _refln_index_k
 _refln_index_l
 _refln_F_squared_calc
 _refln_F_squared_meas
 _refln_F_squared_sigma
 _refln_observed_status
   2   0   0    14673.95    10105.68    508.90 o
   4   0   0    14904.09    11924.11    307.93 o
   6   0   0    21541.65    19358.15    391.14 o
   8   0   0     6879.73     6604.33    118.99 o
  10   0   0    13405.54    12865.33    231.55 o
  12   0   0      149.88      108.51      3.74 o
  14   0   0    16538.95    16554.34    298.86 o
  16   0   0      994.52      875.98     17.27 o
  18   0   0    27687.98    28928.61    524.53 o
  20   0   0     2937.39     2874.10     56.11 o
  22   0   0    11437.03    11725.55    215.22 o
  24   0   0       75.88      114.92      5.18 o
  26   0   0      685.30      695.19     18.31 o
  28   0   0     8703.20     9160.14    213.48 o
  30   0   0       20.91       52.97      4.41 o
  32   0   0     4721.35     4889.86    116.80 o
  34   0   0      675.03      676.93     18.99 o
  36   0   0     4186.14     4292.10    101.30 o
  38   0   0     2530.15     2728.97     66.72 o
  40   0   0     1538.15     1598.13     40.35 o
  42   0   0      565.00      589.80     23.26 o
   1   1   0    15839.35    17469.18    192.65 o
   3   1   0       50.68       50.07      1.82 o
   5   1   0    10605.82    10446.14    176.38 o
   7   1   0    15606.10    15777.39    233.31 o
   9   1   0     1527.52     1510.29     26.48 o
  11   1   0    11193.35    11556.72    163.73 o
  13   1   0      861.85      808.81     12.01 o
  15   1   0     1231.34     1260.59     17.33 o
  17   1   0     2603.32     2562.44     46.48 o
  19   1   0     3467.32     3225.97     67.47 o
  21   1   0      339.78      322.67      8.24 o
  23   1   0     7658.01     7609.69    110.31 o
  25   1   0     2669.82     2589.26     39.77 o
  27   1   0        9.69       11.05      1.82 o
  29   1   0       16.67       14.76      2.09 o
  31   1   0      600.69      588.01     13.49 o
  33   1   0      479.48      520.45     11.22 o
  35   1   0       55.52       64.73      3.59 o
  37   1   0     2414.81     2647.27     47.26 o
  39   1   0        9.38       18.71      3.50 o
  41   1   0      752.45      753.17     16.01 o
   0   2   0     3310.27     3623.14     59.00 o
   2   2   0    12476.34    13814.56    146.37 o
   4   2   0     2599.02     2753.71     37.01 o
   6   2   0     5950.64     6251.71     87.37 o
   8   2   0     1882.30     1907.10     23.67 o
  10   2   0     8824.26     9842.74    128.33 o
  12   2   0     9623.63    10251.88    134.31 o
  14   2   0     4780.49     5482.57     93.67 o
  16   2   0     2350.49     2235.03     31.47 o
  18   2   0      432.81      414.10      6.80 o
  20   2   0      738.43      653.02     11.13 o
  22   2   0       12.55        9.99      1.62 o
  24   2   0      445.30      388.67      7.52 o
  26   2   0     2303.05     2093.79     34.25 o
  28   2   0      196.30      200.36      5.92 o
  30   2   0     2799.53     2721.35     47.95 o
  32   2   0      170.72      160.72      5.96 o
  34   2   0     1369.49     1368.33     25.00 o
  36   2   0       14.18       12.40      3.69 o
  38   2   0      670.87      720.29     18.52 o
  40   2   0      499.83      555.71     12.61 o
   1   3   0    14360.73    15924.57    186.90 o
   3   3   0    20090.18    21206.22    266.00 o
   5   3   0     5355.76     5409.84     58.29 o
   7   3   0    16426.61    17326.50    199.98 o
   9   3   0     4323.13     4344.28     50.52 o
  11   3   0    12146.29    13038.85    161.37 o
  13   3   0     5214.76     5268.75     67.84 o
  15   3   0     2511.17     2446.54     32.68 o
  17   3   0     1775.10     1677.21     24.05 o
  19   3   0     2609.12     2455.28     36.42 o
  21   3   0     3572.51     3505.86     50.28 o
  23   3   0      338.85      344.04      6.25 o
  25   3   0     2851.58     2886.57     40.42 o
  27   3   0      435.53      436.55      9.38 o
  29   3   0     2508.39     2384.76     35.53 o
  31   3   0     1363.07     1171.39     30.72 o
  33   3   0     1189.94     1117.45     24.23 o
  35   3   0     1477.83     1471.34     26.93 o
  37   3   0      145.97      104.97      5.25 o
  39   3   0     1137.71     1249.79     30.17 o
   0   4   0      316.02      393.35      8.11 o
   2   4   0        0.74        0.27      1.15 o
   4   4   0      640.01      729.01      9.38 o
   6   4   0      174.07      170.97      3.06 o
   8   4   0      674.22      649.10      8.69 o
  10   4   0       56.88       51.28      1.98 o
  12   4   0      129.98      122.68      3.04 o
  14   4   0      679.99      628.90     10.30 o
  16   4   0      357.39      340.41      6.79 o
  18   4   0     1258.84     1213.53     20.59 o
  20   4   0      257.01      209.64      4.97 o
  22   4   0       10.48        9.99      2.30 o
  24   4   0        0.41       -0.52      2.07 o
  26   4   0       77.89       61.72      3.00 o
  28   4   0       51.94       49.11      2.81 o
  30   4   0       15.57       13.29      2.36 o
  32   4   0       37.07       25.65      2.94 o
  34   4   0      132.76      118.91      6.63 o
  36   4   0        3.76       -2.06      3.78 o
   1   5   0     1921.39     1924.89     24.25 o
   3   5   0     2658.63     2731.06     33.10 o
   5   5   0      513.65      527.55      7.24 o
   7   5   0     3547.66     3689.03     44.08 o
   9   5   0     5149.38     5078.54     60.94 o
  11   5   0     1866.23     1841.02     23.21 o
  13   5   0      839.88      785.66     11.86 o
  15   5   0       40.63       41.21      2.11 o
  17   5   0       12.51        9.27      1.76 o
  19   5   0      613.33      565.55     10.65 o
  21   5   0      551.35      568.64     11.57 o
  23   5   0       56.00       58.82      3.99 o
  25   5   0      935.08      980.58     16.89 o
  27   5   0      817.70      767.40     14.93 o
  29   5   0      934.05     1020.95     17.96 o
  31   5   0     1006.00     1121.79     18.91 o
  33   5   0       42.45       28.40      3.33 o
   0   6   0      772.23      718.17     15.90 o
   2   6   0     1611.88     1657.17     23.76 o
   4   6   0     1123.97     1090.32     15.52 o
   6   6   0     2023.41     2061.36     27.14 o
   8   6   0     2565.03     2564.79     33.72 o
  10   6   0     2965.38     2875.47     41.71 o
  12   6   0     2357.34     2328.18     33.50 o
  14   6   0      291.07      281.82      7.46 o
  16   6   0      807.71      834.59     13.51 o
  18   6   0      272.91      240.06      6.77 o
  20   6   0      580.59      607.41     10.69 o
  22   6   0      825.84      846.34     14.20 o
  24   6   0      482.41      502.72      9.45 o
  26   6   0      797.18      855.80     16.23 o
  28   6   0      694.14      708.09     15.46 o
   1   7   0      676.63      667.01     12.56 o
   3   7   0      336.05      322.05      7.96 o
   5   7   0      182.08      215.92      6.37 o
   7   7   0        0.72       -2.28      2.54 o
   9   7   0      212.52      206.77      8.67 o
  11   7   0        6.35        6.59      3.19 o
  13   7   0        6.54        7.56      3.39 o
  15   7   0       45.84       51.42      4.36 o
  17   7   0       50.40       51.46      4.50 o
  19   7   0       69.18       77.49      6.92 o
  21   7   0        5.78        5.18      5.32 o
   0   8   0     1116.53     1133.25     28.61 o
   2   8   0      415.73      405.82     11.99 o
   4   8   0      475.72      512.41     13.54 o
   6   8   0      477.60      505.88     21.11 o
   8   8   0      408.91      410.84     14.27 o
  10   8   0      272.53      293.84     11.83 o
 -41   1   1     1662.81     1781.52     36.66 o
 -39   1   1      254.52      267.58      8.23 o
 -37   1   1      557.01      564.06     13.78 o
 -35   1   1      771.27      805.98     17.21 o
 -33   1   1      531.51      564.62     11.22 o
 -31   1   1     1303.68     1368.90     24.58 o
 -29   1   1      240.70      263.45      6.85 o
 -27   1   1      489.00      447.64      9.32 o
 -25   1   1      903.68      852.72     20.40 o
 -23   1   1     7343.38     6797.06    157.72 o
 -21   1   1     2681.73     2491.49     49.91 o
 -19   1   1     7184.93     7136.82    105.04 o
 -17   1   1     5438.97     4825.82     83.47 o
 -15   1   1     4577.80     4691.10     72.94 o
 -13   1   1    34150.27    35737.85    456.86 o
 -11   1   1     6913.23     7357.47    104.22 o
  -9   1   1    13565.86    13603.09    193.16 o
  -7   1   1    10587.86    10509.17    136.85 o
  -5   1   1    10157.50    10280.02    113.31 o
  -3   1   1    40709.99    43126.91    463.13 o
  -1   1   1    26592.39    29112.49    320.33 o
   1   1   1      320.13      417.05      4.71 o
   3   1   1      165.17      158.67      2.11 o
   5   1   1    15421.50    15411.99    167.77 o
   7   1   1       60.42       40.40      1.75 o
   9   1   1     8795.92     8691.24     96.58 o
  11   1   1       32.98       74.44      2.11 o
  13   1   1      158.01       70.30      2.13 o
  15   1   1    11593.81    12132.61    154.10 o
  17   1   1     2849.17     2769.17     38.80 o
  19   1   1     6984.95     6416.39    106.62 o
  21   1   1     1874.13     1803.06     39.40 o
  23   1   1     2284.36     2205.72     39.79 o
  25   1   1     4489.41     4451.76     67.18 o
  27   1   1     6261.09     6148.88     97.01 o
  29   1   1     1283.97     1277.32     22.63 o
  31   1   1      991.89     1013.30     19.73 o
  33   1   1     2235.88     2231.50     37.96 o
  35   1   1      488.10      501.01     12.77 o
  37   1   1     1988.43     2106.78     40.24 o
  39   1   1      133.36      148.58      7.36 o
  41   1   1      129.77      141.31     10.48 o
 -40   2   1      361.39      382.82     11.49 o
 -38   2   1      160.51      174.78      7.17 o
 -36   2   1     1654.67     1765.45     35.76 o
 -34   2   1       16.15       13.75      3.05 o
 -32   2   1     2413.80     2314.64     49.06 o
 -30   2   1       65.42       40.07      3.76 o
 -28   2   1       42.07       50.71      4.06 o
 -26   2   1     2497.40     2265.07     41.73 o
 -24   2   1     1767.95     1589.92     35.82 o
 -22   2   1     2948.01     2805.05     59.94 o
 -20   2   1      865.03      827.16     13.83 o
 -18   2   1    11132.37    11329.21    156.47 o
 -16   2   1     1420.01     1384.73     20.71 o
 -14   2   1    11151.98    11578.64    143.58 o
 -12   2   1     1947.70     1747.19     28.76 o
 -10   2   1     2826.93     2548.06     32.89 o
  -8   2   1    12247.97    12335.37    144.96 o
  -6   2   1     1877.60     1873.75     25.55 o
  -4   2   1    30831.02    32285.20    331.05 o
  -2   2   1     1091.03     1250.31     18.90 o
   0   2   1    10031.68    10649.64    120.66 o
   2   2   1     3358.44     3706.28     47.35 o
   4   2   1     5189.94     5544.08     59.02 o
   6   2   1     2058.66     2065.39     24.68 o
   8   2   1       12.59       14.18      0.81 o
  10   2   1     6914.81     7165.84     86.75 o
  12   2   1       15.22       14.68      1.03 o
  14   2   1     8033.48     7695.58     97.45 o
  16   2   1      883.29      816.19     12.32 o
  18   2   1     3552.20     3318.96     48.09 o
  20   2   1     3305.00     3273.44     42.74 o
  22   2   1     1584.79     1527.11     27.24 o
  24   2   1     2349.07     2197.64     36.89 o
  26   2   1      352.55      326.98      6.50 o
  28   2   1     4664.51     4190.58     99.77 o
  30   2   1      155.16      157.29      6.64 o
  32   2   1     1360.46     1379.82     23.72 o
  34   2   1      512.87      521.88     11.59 o
  36   2   1      376.70      369.70      8.63 o
  38   2   1      760.40      814.10     15.53 o
  40   2   1       54.90       61.64      7.93 o
 -39   3   1      202.63      256.71     19.45 o
 -37   3   1      111.40      128.00     10.75 o
 -35   3   1       77.32       68.28      4.26 o
 -33   3   1      232.39      214.24      7.99 o
 -31   3   1      156.10      135.96      5.78 o
 -29   3   1     1085.23      989.68     22.02 o
 -27   3   1       12.03       18.82      2.06 o
 -25   3   1     1113.93     1049.88     16.92 o
 -23   3   1      198.90      178.59      4.66 o
 -21   3   1      240.84      218.55      4.91 o
 -19   3   1       12.92        9.48      1.50 o
 -17   3   1      275.69      240.16      4.42 o
 -15   3   1     3125.72     3047.64     41.50 o
 -13   3   1       65.97      101.30      2.98 o
 -11   3   1    10051.03    10464.00    130.63 o
  -9   3   1       16.14       23.21      2.16 o
  -7   3   1     9492.29    10378.79    110.14 o
  -5   3   1     2191.83     2513.54     35.12 o
  -3   3   1      240.92      360.92      4.92 o
  -1   3   1       17.33        4.88      1.31 o
   1   3   1      109.10      134.11      2.61 o
   3   3   1     3755.92     3737.42     44.97 o
   5   3   1     3404.94     3839.31     42.21 o
   7   3   1     3870.59     3819.62     39.90 o
   9   3   1       24.09       16.58      1.20 o
  11   3   1      479.21      379.38      5.93 o
  13   3   1      209.28      188.91      3.35 o
  15   3   1       29.92       24.45      1.32 o
  17   3   1     1291.93     1332.25     19.40 o
  19   3   1      608.62      534.62      9.59 o
  21   3   1     2225.50     2224.60     31.83 o
  23   3   1       84.94       62.50      2.55 o
  25   3   1      887.06      871.31     14.82 o
  27   3   1        9.17       13.43      2.22 o
  29   3   1      736.43      637.71     11.91 o
  31   3   1     1121.66      997.90     20.33 o
  33   3   1      187.23      165.25      8.32 o
  35   3   1      664.93      685.19     14.36 o
  37   3   1       32.22       38.35      4.58 o
 -36   4   1       47.04       35.25      4.34 o
 -34   4   1     1261.43     1246.33     36.19 o
 -32   4   1      135.00      132.58      5.20 o
 -30   4   1     1737.31     1692.53     28.09 o
 -28   4   1      842.08      824.71     14.64 o
 -26   4   1      919.83      952.23     17.11 o
 -24   4   1     1723.78     1765.24     29.24 o
 -22   4   1     1680.25     1589.58     26.32 o
 -20   4   1     4318.78     4296.64     62.59 o
 -18   4   1      304.10      253.35      5.74 o
 -16   4   1     8509.51     8502.90    125.38 o
 -14   4   1     5674.98     5635.41     75.09 o
 -12   4   1     7037.81     6893.62     86.64 o
 -10   4   1     8781.18     8986.81    110.46 o
  -8   4   1     4016.37     4015.78     46.53 o
  -6   4   1    11769.75    12501.06    159.22 o
  -4   4   1     2375.02     2481.75     28.52 o
  -2   4   1     8966.03     9219.15    126.52 o
   0   4   1      531.14      534.13      7.37 o
   2   4   1     2608.23     2580.04     31.07 o
   4   4   1      361.12      332.31      6.39 o
   6   4   1     4611.72     4637.67     53.27 o
   8   4   1     6912.14     7012.80     84.28 o
  10   4   1       67.15       62.89      2.11 o
  12   4   1     6106.03     6009.36     79.57 o
  14   4   1       53.26       52.47      2.23 o
  16   4   1     5006.65     4927.26     71.95 o
  18   4   1     2080.87     2080.92     32.16 o
  20   4   1      724.46      759.72     12.05 o
  22   4   1     1642.05     1728.35     26.10 o
  24   4   1     1615.75     1569.67     24.97 o
  26   4   1     4013.28     4069.22     58.60 o
  28   4   1      736.23      774.97     13.10 o
  30   4   1     2961.06     2886.72     43.20 o
  32   4   1      277.65      275.97      8.68 o
  34   4   1     1126.31     1085.76     24.42 o
  36   4   1      502.33      514.37     21.33 o
 -33   5   1      144.64      166.46      6.34 o
 -31   5   1      227.52      240.49      7.19 o
 -29   5   1     1117.12     1190.12     20.74 o
 -27   5   1        3.30        1.41      3.21 o
 -25   5   1     1486.90     1484.25     26.61 o
 -23   5   1      126.38      115.17      4.73 o
 -21   5   1      832.26      802.56     15.77 o
 -19   5   1      359.23      396.67      8.33 o
 -17   5   1       82.01       78.85      3.34 o
 -15   5   1      558.31      550.59      9.42 o
 -13   5   1      905.54      862.61     12.66 o
 -11   5   1     2765.58     2656.42     34.72 o
  -9   5   1       26.05       21.78      1.69 o
  -7   5   1     2892.36     2914.97     35.32 o
  -5   5   1      750.03      845.77     11.73 o
  -3   5   1      712.54      670.83     10.04 o
  -1   5   1      879.60      880.49     11.61 o
   1   5   1        4.20        2.32      1.56 o
   3   5   1     1664.48     1620.26     21.56 o
   5   5   1       19.40       16.00      1.82 o
   7   5   1     3959.89     3948.88     46.41 o
   9   5   1     1910.91     1911.93     23.32 o
  11   5   1      509.27      488.96      7.60 o
  13   5   1      126.72      124.24      3.79 o
  15   5   1     1790.06     1696.39     25.15 o
  17   5   1     1613.38     1534.07     21.15 o
  19   5   1      400.44      369.91      8.07 o
  21   5   1      689.18      693.50     12.42 o
  23   5   1        9.20        8.92      2.50 o
  25   5   1      663.21      654.01     12.98 o
  27   5   1      273.42      268.43      7.61 o
  29   5   1      229.97      234.82      7.33 o
  31   5   1      374.69      392.80     12.21 o
 -28   6   1        3.14        8.62      5.15 o
 -26   6   1       98.67      109.85      6.12 o
 -24   6   1       28.05       28.42      3.20 o
 -22   6   1      406.22      416.58      8.38 o
 -20   6   1      199.24      202.91      5.79 o
 -18   6   1     1419.45     1385.01     22.17 o
 -16   6   1      379.86      384.92      8.84 o
 -14   6   1      937.30      880.70     14.15 o
 -12   6   1     1563.01     1566.29     23.54 o
 -10   6   1     1435.48     1387.68     19.47 o
  -8   6   1       61.28       81.91      3.14 o
  -6   6   1       53.36       50.82      2.57 o
  -4   6   1     3020.27     2929.97     38.46 o
  -2   6   1      272.75      295.33      7.58 o
   0   6   1     1238.77     1235.84     19.31 o
   2   6   1      218.43      239.97      5.95 o
   4   6   1      303.11      317.63      6.59 o
   6   6   1      747.65      745.43     12.60 o
   8   6   1       58.83       57.02      2.71 o
  10   6   1       22.39       29.45      2.25 o
  12   6   1       47.23       42.01      2.46 o
  14   6   1      271.15      257.56      6.11 o
  16   6   1      159.80      171.54      4.81 o
  18   6   1     1371.38     1328.00     20.41 o
  20   6   1      234.50      208.15      6.71 o
  22   6   1      363.27      363.76      8.90 o
  24   6   1      665.10      692.03     13.49 o
  26   6   1      149.45      163.96      7.05 o
  28   6   1      745.02      789.65     18.66 o
 -21   7   1      229.31      253.87     15.24 o
 -19   7   1      415.33      360.06      9.77 o
 -17   7   1     1642.89     1645.93     28.93 o
 -15   7   1     1189.24     1140.93     36.49 o
 -13   7   1     1191.90     1117.17     20.53 o
 -11   7   1      734.37      744.29     14.17 o
  -9   7   1     1088.66     1016.13     18.34 o
  -7   7   1      446.70      464.47      9.20 o
  -5   7   1      820.24      803.44     13.10 o
  -3   7   1     1269.68     1225.09     18.50 o
  -1   7   1     1256.60     1228.92     20.51 o
   1   7   1      825.34      795.50     14.43 o
   3   7   1      870.16      914.22     14.50 o
   5   7   1     2230.34     2165.88     31.75 o
   7   7   1      426.51      428.91      8.68 o
   9   7   1      324.98      299.03      8.09 o
  11   7   1      448.01      451.09      9.62 o
  13   7   1      674.84      671.14     14.97 o
  15   7   1      310.24      321.57     11.67 o
  17   7   1      504.13      539.32     13.77 o
  19   7   1     1543.93     1500.16     30.32 o
  21   7   1      532.71      530.71     24.09 o
 -10   8   1       18.52        7.15     13.50 o
  -8   8   1       49.02       54.00      6.04 o
  -6   8   1        8.81        3.63      7.51 o
  -4   8   1       87.14       84.32      6.92 o
  -2   8   1       25.55       35.84      5.73 o
   0   8   1       57.09       46.64      5.02 o
   2   8   1       72.46       82.13      9.09 o
   4   8   1      164.72      137.68     12.49 o
   6   8   1      190.75      182.41     11.53 o
   8   8   1       98.18      128.72     10.77 o
 -42   0   2       17.25       20.24      5.61 o
 -40   0   2      415.54      356.60     13.41 o
 -38   0   2       23.68       37.19      9.16 o
 -36   0   2     5327.91     5648.38    133.83 o
 -34   0   2      284.61      292.60     10.20 o
 -32   0   2     4686.97     4792.11    114.57 o
 -30   0   2     2080.47     1980.49     54.54 o
 -28   0   2     1826.36     1813.32     55.38 o
 -26   0   2     9809.00     8877.60    654.22 o
 -24   0   2      173.55      180.00      6.62 o
 -22   0   2    14409.49    14599.28    243.53 o
 -20   0   2     1286.20     1217.78     25.04 o
 -18   0   2    20490.53    19623.07    374.43 o
 -16   0   2    21255.98    21466.23    358.67 o
 -14   0   2    37035.86    37922.53    606.61 o
 -12   0   2    10951.76    10460.36    191.20 o
 -10   0   2      265.69      225.14      5.38 o
  -8   0   2    18010.15    17514.14    315.78 o
  -6   0   2     4419.76     5024.30     91.96 o
  -4   0   2    53464.90    52432.31    963.78 o
  -2   0   2     7907.87     9136.31    137.46 o
   0   0   2      367.73      262.19      4.89 o
   2   0   2    74499.51    74983.20   1235.72 o
   4   0   2    28930.72    29654.26    421.28 o
   6   0   2    29213.10    28439.02    519.53 o
   8   0   2     1625.53     1428.25     25.08 o
  10   0   2    15996.28    15679.99    282.05 o
  12   0   2      283.34      278.92      6.20 o
  14   0   2    20870.18    20676.23    370.28 o
  16   0   2     4877.02     4486.05     89.03 o
  18   0   2    12740.60    11962.54    214.78 o
  20   0   2    10846.70    10485.97    188.82 o
  22   0   2     3308.70     3106.05     62.34 o
  24   0   2    28536.38    27789.32   1207.79 o
  26   0   2       14.58      157.99     30.96 o
  28   0   2      275.98      263.06     10.55 o
  30   0   2      160.72      150.05      7.68 o
  32   0   2     1010.72     1020.29     25.89 o
  34   0   2      316.70      327.98     11.68 o
  36   0   2      213.55      217.42     13.72 o
  38   0   2     1158.15     1201.56     33.23 o
  40   0   2      116.51      128.22     10.10 o
 -41   1   2      119.15      132.98      5.71 o
 -39   1   2        1.45        5.64      3.62 o
 -37   1   2      152.68      180.56      7.05 o
 -35   1   2     1275.07     1300.73     24.42 o
 -33   1   2       17.92       26.19      2.83 o
 -31   1   2     1102.90     1124.90     24.67 o
 -29   1   2      116.86       94.99      6.31 o
 -27   1   2     6068.33     5346.08    191.43 o
 -25   1   2     1593.82     1485.31     34.40 o
 -23   1   2       18.35       16.41      1.56 o
 -21   1   2     2043.99     1852.14     29.52 o
 -19   1   2      219.58      214.59      4.59 o
 -17   1   2     5420.79     5116.33     69.03 o
 -15   1   2        8.67        7.99      0.69 o
 -13   1   2    15943.99    15793.79    195.82 o
 -11   1   2     2036.06     2170.00     29.09 o
  -9   1   2      250.46      183.61      2.83 o
  -7   1   2     1043.57     1163.88     15.15 o
  -5   1   2      809.66      839.96     11.19 o
  -3   1   2     3936.36     4338.36     48.50 o
  -1   1   2     5602.47     6084.48     66.50 o
   1   1   2    50016.41    54004.97    575.70 o
   3   1   2     1387.20     1389.42     15.27 o
   5   1   2     4189.08     4341.58     49.11 o
   7   1   2       35.30       38.91      1.04 o
   9   1   2     1069.13     1005.60     11.53 o
  11   1   2      235.52      312.50      4.35 o
  13   1   2     2068.92     2176.78     27.48 o
  15   1   2     2901.42     2847.95     43.17 o
  17   1   2      506.04      480.08      7.32 o
  19   1   2     8082.56     7988.43     97.95 o
  21   1   2       88.16       87.07      2.83 o
  23   1   2     3585.43     3509.20     83.55 o
  25   1   2      536.24      545.55     16.13 o
  27   1   2       12.57        8.12      2.57 o
  29   1   2      227.36      244.02      9.11 o
  31   1   2      564.96      540.78     10.78 o
  33   1   2      594.29      624.73     12.85 o
  35   1   2      184.78      195.79      7.07 o
  37   1   2      880.55      953.75     18.42 o
  39   1   2      110.10      131.37      7.71 o
 -40   2   2        6.98       19.37      4.20 o
 -38   2   2      773.62      827.55     20.45 o
 -36   2   2       19.36       30.04      4.18 o
 -34   2   2      733.96      772.79     21.01 o
 -32   2   2       36.27       31.72      3.30 o
 -30   2   2      860.29      770.46     17.85 o
 -28   2   2     1484.79     1387.73     38.07 o
 -26   2   2     1523.66     1542.80     28.32 o
 -24   2   2     7095.89     6994.20    214.46 o
 -22   2   2       19.22       21.87      1.56 o
 -20   2   2     6838.07     6702.33    121.55 o
 -18   2   2      230.85      189.69      4.02 o
 -16   2   2     2839.46     2841.93     38.55 o
 -14   2   2     1240.25     1227.79     16.98 o
 -12   2   2       15.63       34.06      1.19 o
 -10   2   2     3873.81     3937.31     48.16 o
  -8   2   2      752.61      801.23      9.87 o
  -6   2   2     6998.12     7267.35     92.50 o
  -4   2   2     2236.14     2625.58     29.77 o
  -2   2   2     2684.81     2576.40     26.16 o
   0   2   2     1275.09     1524.60     16.11 o
   2   2   2      121.19      180.15      2.46 o
   4   2   2      136.11      125.41      2.11 o
   6   2   2       18.63       16.53      0.87 o
   8   2   2     7607.26     7979.60     90.84 o
  10   2   2      259.81      308.17      4.25 o
  12   2   2    17129.97    17733.50    198.88 o
  14   2   2     5159.05     5510.29     64.65 o
  16   2   2     2232.21     2082.78     25.07 o
  18   2   2      598.64      562.56      9.90 o
  20   2   2     1088.94     1036.30     15.04 o
  22   2   2     2340.64     2239.84     33.84 o
  24   2   2       10.59        7.59      1.99 o
  26   2   2     2706.24     2599.94     52.44 o
  28   2   2      167.94      154.39      6.53 o
  30   2   2     1275.01     1214.34     27.98 o
  32   2   2       41.34       47.22      3.03 o
  34   2   2      558.08      608.72     12.06 o
  36   2   2      285.84      327.85      9.35 o
  38   2   2      242.42      294.13      8.66 o
 -39   3   2      826.98      908.97     23.81 o
 -37   3   2      697.42      723.91     17.42 o
 -35   3   2      189.99      147.44     10.62 o
 -33   3   2     1657.53     1581.59     48.21 o
 -31   3   2      431.43      396.09      8.22 o
 -29   3   2     3713.89     3512.21     67.43 o
 -27   3   2     2613.96     2515.55     40.36 o
 -25   3   2     4407.63     4417.40     66.42 o
 -23   3   2     3082.07     3184.10     46.61 o
 -21   3   2     1862.42     1904.05     28.95 o
 -19   3   2     4017.53     4095.69     58.95 o
 -17   3   2     8575.26     8640.65    121.01 o
 -15   3   2     9051.03     9010.74    117.47 o
 -13   3   2      318.83      281.61      4.49 o
 -11   3   2    12875.70    13025.72    178.20 o
  -9   3   2     6649.89     6921.75     84.00 o
  -7   3   2     6668.80     7052.06     87.52 o
  -5   3   2     5257.29     5551.69     60.84 o
  -3   3   2     1475.25     1229.07     14.71 o
  -1   3   2     5474.30     5689.81     64.83 o
   1   3   2     1292.13     1298.52     14.40 o
   3   3   2     9366.32    10160.22    124.44 o
   5   3   2     5689.86     5809.44     66.27 o
   7   3   2     7697.21     7914.46     86.48 o
   9   3   2     3833.62     3910.98     46.87 o
  11   3   2    10190.24    10392.32    133.38 o
  13   3   2     8538.72     8611.75    118.74 o
  15   3   2     2804.33     2723.40     37.18 o
  17   3   2     6167.55     6245.34     84.65 o
  19   3   2     1642.96     1648.54     22.44 o
  21   3   2     5152.04     4892.52     91.92 o
  23   3   2     1553.41     1415.33     21.38 o
  25   3   2     2439.57     2398.62     35.04 o
  27   3   2     1431.19     1456.01     23.65 o
  29   3   2      550.73      546.90     10.86 o
  31   3   2      971.07      986.79     19.31 o
  33   3   2      246.05      228.79     10.85 o
  35   3   2      769.50      741.99     21.12 o
  37   3   2       75.72       87.46      6.21 o
 -36   4   2       13.68        3.66      3.60 o
 -34   4   2      102.47      111.72      4.63 o
 -32   4   2      297.50      322.81      7.37 o
 -30   4   2        0.23       -2.95      3.93 o
 -28   4   2        5.14        4.32      3.82 o
 -26   4   2        8.75        6.23      2.75 o
 -24   4   2       23.01       18.67      2.42 o
 -22   4   2       65.44       56.41      2.92 o
 -20   4   2      232.55      241.64      5.89 o
 -18   4   2      948.01      926.99     15.39 o
 -16   4   2      422.28      361.31      9.35 o
 -14   4   2      312.53      278.34      5.48 o
 -12   4   2       12.68       11.59      1.48 o
 -10   4   2       52.73       63.14      2.13 o
  -8   4   2       20.68       21.17      1.39 o
  -6   4   2        1.03        2.81      1.14 o
  -4   4   2        1.54        0.82      1.15 o
  -2   4   2       44.80       61.60      2.19 o
   0   4   2      360.09      395.09      5.89 o
   2   4   2      575.90      608.52      8.40 o
   4   4   2      216.57      248.10      4.25 o
   6   4   2      504.55      458.62      6.45 o
   8   4   2       29.76       29.71      1.56 o
  10   4   2     1290.51     1255.21     15.71 o
  12   4   2       18.10       13.94      1.26 o
  14   4   2        0.17       -0.60      1.45 o
  16   4   2      223.80      232.09      5.89 o
  18   4   2      363.91      354.76      6.85 o
  20   4   2       73.61       86.59      3.33 o
  22   4   2       44.81       37.89      2.55 o
  24   4   2      166.06      141.94      4.70 o
  26   4   2       49.19       51.16      3.54 o
  28   4   2      145.71      111.79      5.08 o
  30   4   2       63.67       67.69      3.79 o
  32   4   2       13.18       16.49      3.90 o
  34   4   2       54.39       77.53      5.77 o
 -33   5   2      209.98      225.06      7.63 o
 -31   5   2       28.27       10.48      3.42 o
 -29   5   2      516.30      548.61     11.56 o
 -27   5   2      781.42      824.47     17.12 o
 -25   5   2     1613.05     1620.11     27.89 o
 -23   5   2     2442.21     2384.62     37.99 o
 -21   5   2     1385.53     1390.11     25.04 o
 -19   5   2     1398.23     1404.60     23.67 o
 -17   5   2     1606.11     1483.73     21.89 o
 -15   5   2     1014.41      994.53     16.90 o
 -13   5   2      474.49      442.01      8.46 o
 -11   5   2      307.25      308.04      6.74 o
  -9   5   2      131.34      127.67      3.68 o
  -7   5   2     2216.02     2120.19     25.97 o
  -5   5   2     2525.34     2516.55     30.96 o
  -3   5   2      323.49      350.74      7.09 o
  -1   5   2      728.45      779.14     11.08 o
   1   5   2       15.29       12.55      1.87 o
   3   5   2      522.79      539.02      8.02 o
   5   5   2     1265.41     1240.19     17.87 o
   7   5   2       80.09       84.31      2.53 o
   9   5   2      911.41      899.13     13.27 o
  11   5   2     2358.56     2248.74     29.90 o
  13   5   2     3259.28     3199.00     46.24 o
  15   5   2     3395.69     3291.73     47.66 o
  17   5   2     1859.71     1851.88     27.88 o
  19   5   2       78.40       71.82      4.79 o
  21   5   2      877.51      909.53     16.29 o
  23   5   2     1074.51     1119.96     21.92 o
  25   5   2      223.06      245.48      6.87 o
  27   5   2      732.06      794.45     15.57 o
  29   5   2      114.98      104.43      5.59 o
  31   5   2      594.88      645.49     20.40 o
 -28   6   2      407.77      442.88     10.83 o
 -26   6   2     1080.79     1023.22     18.50 o
 -24   6   2     1296.90     1389.24     24.33 o
 -22   6   2      348.38      358.82      7.88 o
 -20   6   2     1577.36     1606.67     25.08 o
 -18   6   2      946.20      957.10     17.12 o
 -16   6   2      737.84      706.27     13.01 o
 -14   6   2      706.27      690.85     11.90 o
 -12   6   2      364.76      340.39      6.75 o
 -10   6   2     1198.19     1212.57     18.51 o
  -8   6   2     1770.08     1751.06     22.69 o
  -6   6   2     3210.89     3185.38     40.22 o
  -4   6   2     1664.71     1559.41     22.13 o
  -2   6   2     1709.82     1737.98     26.89 o
   0   6   2      933.54      943.48     15.42 o
   2   6   2     1017.10      998.04     14.42 o
   4   6   2     1217.76     1248.28     19.58 o
   6   6   2      431.57      381.33      7.35 o
   8   6   2     1475.61     1521.79     24.89 o
  10   6   2      825.92      818.15     16.44 o
  12   6   2     2510.12     2481.98     35.07 o
  14   6   2     2118.02     2004.09     34.83 o
  16   6   2      672.93      679.26     12.37 o
  18   6   2      516.15      542.90     10.26 o
  20   6   2      267.37      240.67      6.42 o
  22   6   2      466.76      495.50     10.71 o
  24   6   2      194.53      207.48     10.06 o
  26   6   2      538.61      567.02     17.20 o
 -21   7   2      174.60      200.45     18.91 o
 -19   7   2      121.13      106.11      9.00 o
 -17   7   2      183.96      180.66     11.32 o
 -15   7   2      114.12       90.45      6.58 o
 -13   7   2      589.42      577.36     14.04 o
 -11   7   2        5.44        1.94      4.00 o
  -9   7   2        2.45       -2.36      3.61 o
  -7   7   2       10.21        6.06      2.67 o
  -5   7   2        1.01        0.20      3.58 o
  -3   7   2        0.49       -0.45      3.02 o
  -1   7   2        1.43       -2.71      2.71 o
   1   7   2      204.32      220.80      8.97 o
   3   7   2       25.07       18.69      3.57 o
   5   7   2      263.83      263.14      7.00 o
   7   7   2       63.49       69.78      5.50 o
   9   7   2       23.91       21.52      3.65 o
  11   7   2       32.65       35.35      4.36 o
  13   7   2        7.49        6.19      4.70 o
  15   7   2      304.14      296.86     18.68 o
  17   7   2       40.38       31.26      3.97 o
  19   7   2      225.44      231.70     12.00 o
  -6   8   2      107.15      111.34     11.09 o
  -4   8   2      258.78      249.77     15.10 o
  -2   8   2      192.33      184.20      8.48 o
   0   8   2      321.00      309.86     11.99 o
   2   8   2      578.56      575.62     18.22 o
   4   8   2      366.85      309.29     12.86 o
 -41   1   3      419.07      466.03     14.17 o
 -39   1   3     1246.28     1350.56     27.34 o
 -37   1   3     1193.16     1260.72     24.18 o
 -35   1   3     1950.83     2028.54     36.94 o
 -33   1   3     1381.66     1342.66     27.18 o
 -31   1   3     3564.95     3169.31     67.58 o
 -29   1   3     1421.81     1296.95     41.24 o
 -27   1   3     2658.04     2714.51     50.64 o
 -25   1   3      995.26      975.37     15.19 o
 -23   1   3     1321.62     1352.18     19.73 o
 -21   1   3     3727.60     3600.94     50.63 o
 -19   1   3     1647.03     1606.26     21.62 o
 -17   1   3     9013.88     9282.58    123.26 o
 -15   1   3      669.47      592.69      8.93 o
 -13   1   3     1007.25      901.21     11.76 o
 -11   1   3     2307.29     2287.63     30.38 o
  -9   1   3     1909.28     1839.08     22.74 o
  -7   1   3     2501.83     2385.71     30.08 o
  -5   1   3     2022.57     1999.08     25.26 o
  -3   1   3     3431.49     3252.22     40.93 o
  -1   1   3     8614.30     9586.86    113.89 o
   1   1   3    40717.55    43890.11    519.61 o
   3   1   3     6874.88     7483.71     91.49 o
   5   1   3    10883.65    11586.16    135.99 o
   7   1   3     8362.72     8843.61    106.74 o
   9   1   3     3246.01     3319.78     38.63 o
  11   1   3    14758.14    15741.40    187.72 o
  13   1   3     1872.14     1802.83     23.08 o
  15   1   3     2492.08     2210.87     27.94 o
  17   1   3     2270.83     2198.53     30.13 o
  19   1   3     2848.88     2708.54     35.94 o
  21   1   3     2587.40     2501.88     33.39 o
  23   1   3     1381.12     1336.17     20.60 o
  25   1   3       14.47       11.14      2.41 o
  27   1   3       38.39       43.54      2.79 o
  29   1   3     1944.19     1876.48     67.07 o
  31   1   3       91.68       95.11      5.20 o
  33   1   3      742.41      790.92     22.37 o
  35   1   3      296.98      307.25      8.05 o
  37   1   3      294.49      314.35     14.14 o
 -40   2   3     1906.02     2141.05     51.32 o
 -38   2   3      128.25      133.93      7.28 o
 -36   2   3     1700.78     1691.65     42.39 o
 -34   2   3      882.62      901.75     30.08 o
 -32   2   3      794.44      784.67     23.03 o
 -30   2   3     4078.07     3884.13     80.98 o
 -28   2   3      208.05      212.68      8.52 o
 -26   2   3      109.14      120.97      4.40 o
 -24   2   3       32.52       35.59      4.10 o
 -22   2   3     4618.74     4433.10     85.54 o
 -20   2   3      918.65      883.68     15.32 o
 -18   2   3     4825.00     4621.08     60.88 o
 -16   2   3     2277.95     2195.00     27.99 o
 -14   2   3      688.95      678.83      9.26 o
 -12   2   3     7651.61     7754.77     94.88 o
 -10   2   3      121.46      116.78      2.20 o
  -8   2   3     3573.95     3392.95     42.81 o
  -6   2   3      303.87      397.78      5.45 o
  -4   2   3      767.95      601.73      7.72 o
  -2   2   3    14624.10    16121.71    173.61 o
   0   2   3    13208.71    14386.73    162.60 o
   2   2   3     5982.27     6031.17     75.25 o
   4   2   3     2794.64     2844.65     31.03 o
   6   2   3    13760.61    14278.39    162.79 o
   8   2   3      450.35      403.37      5.43 o
  10   2   3     4691.18     4561.25     54.09 o
  12   2   3      460.14      481.73      6.47 o
  14   2   3     1097.12     1101.00     14.40 o
  16   2   3     3964.69     3955.02     48.78 o
  18   2   3     1183.66     1142.72     18.33 o
  20   2   3     4286.80     4082.60     64.58 o
  22   2   3      210.80      199.25      4.97 o
  24   2   3      987.62     1024.03     19.00 o
  26   2   3       28.83       32.04      2.59 o
  28   2   3      490.52      494.97      9.93 o
  30   2   3      163.47      166.86      6.44 o
  32   2   3       69.33       71.14      7.29 o
  34   2   3      898.20      910.34     20.20 o
  36   2   3      114.00      120.20      6.68 o
 -37   3   3      129.71      127.28      6.65 o
 -35   3   3      240.73      233.70     10.02 o
 -33   3   3      463.57      439.31     17.33 o
 -31   3   3        9.45       -0.59      2.51 o
 -29   3   3     1318.05     1232.05     33.20 o
 -27   3   3      615.71      593.80     11.85 o
 -25   3   3      618.45      570.41     11.67 o
 -23   3   3      438.89      446.60      9.00 o
 -21   3   3      272.19      251.26      6.19 o
 -19   3   3      460.16      456.85     10.56 o
 -17   3   3     4753.41     4583.71     62.40 o
 -15   3   3      475.77      446.36      7.12 o
 -13   3   3      483.26      492.53      7.21 o
 -11   3   3      955.72      956.64     15.10 o
  -9   3   3     1509.44     1624.73     21.00 o
  -7   3   3        5.81        1.72      1.41 o
  -5   3   3     2986.83     3044.30     35.58 o
  -3   3   3       99.48      132.06      2.62 o
  -1   3   3     1921.15     1826.95     20.82 o
   1   3   3     1546.74     1617.31     18.89 o
   3   3   3     1231.84     1216.92     14.25 o
   5   3   3      160.13      187.00      3.42 o
   7   3   3     1715.74     1648.32     19.24 o
   9   3   3     4637.44     4643.27     51.89 o
  11   3   3      384.00      377.49      5.90 o
  13   3   3     3598.76     3457.21     43.37 o
  15   3   3      262.86      268.54      6.18 o
  17   3   3      900.41      813.65     13.33 o
  19   3   3       60.74       56.41      2.44 o
  21   3   3      118.05       92.98      3.90 o
  23   3   3        5.61        2.55      2.29 o
  25   3   3       98.80       88.61      4.21 o
  27   3   3      749.74      749.53     16.35 o
  29   3   3      265.07      270.88      8.65 o
  31   3   3      668.65      653.24     15.24 o
  33   3   3        0.43        1.29      5.78 o
  35   3   3       16.87       15.38      6.41 o
 -36   4   3       95.93       86.34      7.16 o
 -34   4   3      689.13      609.38     16.47 o
 -32   4   3      716.88      743.54     16.10 o
 -30   4   3     1175.91     1198.16     21.14 o
 -28   4   3     3569.06     3682.59     74.52 o
 -26   4   3     1091.84     1035.92     18.76 o
 -24   4   3     4216.98     4309.95     69.67 o
 -22   4   3      102.39      111.73      4.29 o
 -20   4   3     3865.36     3725.15     58.47 o
 -18   4   3     1338.57     1391.57     22.93 o
 -16   4   3       97.46      106.86      3.44 o
 -14   4   3      791.24      826.35     14.76 o
 -12   4   3     1267.94     1210.96     18.62 o
 -10   4   3     6404.22     6311.38     78.85 o
  -8   4   3     1058.40      988.85     12.81 o
  -6   4   3     7950.68     8029.95    100.37 o
  -4   4   3     2007.35     2162.65     25.52 o
  -2   4   3     3287.96     3139.73     36.39 o
   0   4   3     2695.65     2768.31     32.87 o
   2   4   3     3228.16     3187.09     40.52 o
   4   4   3     6522.68     6672.05     78.06 o
   6   4   3       28.57       24.10      2.19 o
   8   4   3    11658.76    11783.65    138.89 o
  10   4   3     5646.56     5655.81     68.33 o
  12   4   3     4341.29     4143.44     60.08 o
  14   4   3     1983.70     1962.31     30.70 o
  16   4   3      912.67      870.40     14.96 o
  18   4   3     1576.89     1587.91     26.14 o
  20   4   3      167.03      158.26      6.07 o
  22   4   3     1287.66     1319.93     23.45 o
  24   4   3       19.87       34.18      4.02 o
  26   4   3     1096.29     1126.52     24.52 o
  28   4   3      178.85      181.47      8.97 o
  30   4   3     1006.37     1118.71     22.53 o
  32   4   3      869.51      904.57     24.50 o
 -31   5   3       89.37       95.27      4.93 o
 -29   5   3      840.55      825.32     22.99 o
 -27   5   3      452.79      505.40     11.80 o
 -25   5   3      171.01      170.19      6.01 o
 -23   5   3      417.34      466.68      9.72 o
 -21   5   3      241.92      219.25      7.00 o
 -19   5   3      882.02      895.58     15.58 o
 -17   5   3        2.71        4.65      2.10 o
 -15   5   3      809.44      779.32     12.16 o
 -13   5   3        8.29       11.28      1.87 o
 -11   5   3     1323.64     1225.70     17.63 o
  -9   5   3     1013.46     1030.63     16.36 o
  -7   5   3      996.89      834.34     11.70 o
  -5   5   3     1969.04     2010.68     26.38 o
  -3   5   3        6.83        9.97      2.12 o
  -1   5   3     1719.22     1737.76     24.39 o
   1   5   3       50.19       58.83      2.87 o
   3   5   3      722.49      691.76     10.94 o
   5   5   3       53.39       55.04      2.60 o
   7   5   3      110.49       88.40      3.47 o
   9   5   3      708.84      723.84     11.61 o
  11   5   3     1218.38     1175.12     17.83 o
  13   5   3     1438.18     1422.89     26.75 o
  15   5   3      161.86      149.42      4.77 o
  17   5   3     1237.48     1205.42     21.55 o
  19   5   3      192.88      192.01      5.60 o
  21   5   3      176.44      169.63      7.84 o
  23   5   3      114.04      131.68      7.06 o
  25   5   3       53.93       53.21      4.77 o
  27   5   3      358.89      398.99     15.39 o
  29   5   3       50.62       55.93      6.76 o
 -26   6   3      338.00      349.28     11.11 o
 -24   6   3       77.05       79.16      4.78 o
 -22   6   3      475.30      484.37     12.07 o
 -20   6   3        3.90        3.81      3.40 o
 -18   6   3      135.91      112.44      4.95 o
 -16   6   3      512.08      545.40     10.33 o
 -14   6   3      157.41      136.42      6.52 o
 -12   6   3        5.55        7.18      2.41 o
 -10   6   3       36.79       36.48      2.74 o
  -8   6   3     1886.36     1835.63     35.95 o
  -6   6   3       16.07        7.91      2.35 o
  -4   6   3      100.12      103.37      3.84 o
  -2   6   3      535.50      565.87     12.61 o
   0   6   3      766.13      723.63     21.24 o
   2   6   3     1075.99     1080.48     19.06 o
   4   6   3      624.37      623.89     14.21 o
   6   6   3     1427.97     1435.44     28.13 o
   8   6   3      337.54      326.03     12.41 o
  10   6   3      858.11      803.99     14.57 o
  12   6   3      419.08      445.23     10.17 o
  14   6   3      690.73      657.36     14.04 o
  16   6   3       21.68       20.97      3.44 o
  18   6   3        9.52       15.84      5.16 o
  20   6   3      949.74      978.20     22.46 o
  22   6   3       20.86       31.44      5.27 o
  24   6   3      129.85      112.96      7.11 o
 -19   7   3      315.19      302.90     14.01 o
 -17   7   3      332.32      267.67     12.95 o
 -15   7   3      235.55      232.64      8.24 o
 -13   7   3      579.00      546.81     14.04 o
 -11   7   3      980.70      976.62     21.91 o
  -9   7   3     1327.33     1238.19     29.88 o
  -7   7   3      372.85      339.09     16.38 o
  -5   7   3      425.46      424.34     14.85 o
  -3   7   3      957.43      970.43     22.39 o
  -1   7   3      609.76      602.77     19.02 o
   1   7   3     1324.76     1296.50     28.79 o
   3   7   3      351.22      367.14     17.06 o
   5   7   3      720.22      707.44     17.30 o
   7   7   3     1421.49     1485.31     39.56 o
   9   7   3     1182.93     1234.78     31.76 o
  11   7   3      541.11      543.77     16.39 o
  13   7   3      357.79      371.79     16.04 o
  15   7   3      493.08      467.80     19.98 o
  17   7   3      154.56      178.63     36.52 o
 -40   0   4     2387.15     2531.38     67.84 o
 -38   0   4      141.20      126.14      8.25 o
 -36   0   4      892.76      798.24     58.44 o
 -34   0   4     2586.57     2284.23    121.01 o
 -32   0   4      547.12      543.32     16.06 o
 -30   0   4     2546.05     2604.02     63.14 o
 -28   0   4       35.76       47.83      3.73 o
 -26   0   4     6113.21     6296.82    138.66 o
 -24   0   4       15.47       22.69      2.34 o
 -22   0   4     1972.07     1940.20     34.49 o
 -20   0   4     3235.94     3213.55     65.87 o
 -18   0   4     2518.84     2534.57     47.26 o
 -16   0   4     3550.27     3171.69     56.26 o
 -14   0   4     2288.51     2316.64     46.23 o
 -12   0   4    38767.44    38465.84    917.55 o
 -10   0   4     2557.44     2450.42     58.80 o
  -8   0   4    18305.93    18378.28    354.95 o
  -6   0   4     7214.63     7342.35    135.56 o
  -4   0   4     8983.13     9933.87    191.03 o
  -2   0   4    19929.59    21033.72    345.46 o
   0   0   4     4418.01     4459.94     96.32 o
   2   0   4    16733.93    17284.79    333.17 o
   4   0   4     3058.81     3150.40     58.68 o
   6   0   4    16163.96    17198.24    269.68 o
   8   0   4     3581.57     3642.18     69.43 o
  10   0   4     9843.87    10593.86    168.04 o
  12   0   4       75.18       57.07      3.28 o
  14   0   4       19.57       22.54      1.76 o
  16   0   4     3876.38     3829.46     68.07 o
  18   0   4       14.63       26.96      2.55 o
  20   0   4     6633.92     6648.87    134.21 o
  22   0   4       11.84       14.58      3.24 o
  24   0   4     1824.97     1789.54     48.05 o
  26   0   4     4450.38     4169.97    175.55 o
  28   0   4     2305.30     2235.03     76.43 o
  30   0   4      557.92      542.92     28.88 o
  32   0   4      148.59      137.15     10.36 o
  34   0   4     1179.22     1136.98     75.44 o
  36   0   4       47.72       29.36     12.31 o
 -39   1   4      172.23      142.47      7.55 o
 -37   1   4       66.25       57.62      4.96 o
 -35   1   4     1131.24     1125.09     39.99 o
 -33   1   4       13.14       13.74      3.41 o
 -31   1   4     1738.57     1670.08     38.47 o
 -29   1   4      168.09      147.84      5.05 o
 -27   1   4        5.49       10.82      2.07 o
 -25   1   4     1788.66     1767.43     28.81 o
 -23   1   4      384.69      375.36      7.10 o
 -21   1   4     1118.02     1034.70     20.54 o
 -19   1   4      729.89      702.52     12.00 o
 -17   1   4     2059.26     1964.56     26.84 o
 -15   1   4       15.34       10.77      1.13 o
 -13   1   4     2621.96     2592.17     33.36 o
 -11   1   4     1147.63     1074.64     15.22 o
  -9   1   4       10.77        9.26      1.05 o
  -7   1   4      790.35      683.69     10.24 o
  -5   1   4      795.74      764.72     10.96 o
  -3   1   4    13044.24    13941.46    173.60 o
  -1   1   4     4557.03     4920.33     61.52 o
   1   1   4        8.17        4.42      0.85 o
   3   1   4     3390.34     3589.44     45.86 o
   5   1   4     1675.40     1744.53     27.25 o
   7   1   4      951.15      910.11     12.15 o
   9   1   4      115.16      102.53      3.05 o
  11   1   4     2862.03     2946.92     38.42 o
  13   1   4     1641.89     1613.58     21.61 o
  15   1   4      467.36      446.54      6.46 o
  17   1   4       96.44      111.00      3.64 o
  19   1   4      391.52      391.74      6.30 o
  21   1   4       94.98       91.72      4.32 o
  23   1   4        5.43       12.30      2.23 o
  25   1   4     3317.14     3340.97     62.04 o
  27   1   4        5.47        0.72      2.95 o
  29   1   4      324.20      330.74      9.02 o
  31   1   4        6.68        1.38      3.83 o
  33   1   4      275.44      279.29     11.40 o
  35   1   4        1.99        3.21     10.09 o
 -38   2   4      798.42      827.05     20.24 o
 -36   2   4      171.29      173.44      9.05 o
 -34   2   4      148.47      130.90     10.07 o
 -32   2   4      626.75      662.41     27.16 o
 -30   2   4       24.53       21.92      3.22 o
 -28   2   4     1231.72     1232.56     23.00 o
 -26   2   4      337.01      358.35     11.44 o
 -24   2   4     2559.43     2529.05     53.40 o
 -22   2   4      609.35      595.04     12.52 o
 -20   2   4       12.06       12.94      1.69 o
 -18   2   4      259.60      267.95      5.74 o
 -16   2   4      337.24      304.38      5.80 o
 -14   2   4     2325.72     2256.42     32.82 o
 -12   2   4        6.13        9.16      1.36 o
 -10   2   4     5073.22     4898.79     62.25 o
  -8   2   4      522.60      495.29      6.87 o
  -6   2   4     6655.51     6966.32     87.07 o
  -4   2   4     3117.21     3202.82     38.71 o
  -2   2   4     4061.21     4039.64     57.79 o
   0   2   4     4798.63     4999.91     60.51 o
   2   2   4      393.71      437.31      6.41 o
   4   2   4     3332.36     3290.11     43.90 o
   6   2   4        6.00        7.31      1.04 o
   8   2   4     1787.77     1755.04     21.92 o
  10   2   4       71.05       71.11      2.30 o
  12   2   4      163.46      139.14      3.29 o
  14   2   4      693.71      681.10     10.27 o
  16   2   4      447.00      475.43      8.76 o
  18   2   4     1137.85     1159.52     19.54 o
  20   2   4      174.19      157.42      4.50 o
  22   2   4     1015.83     1031.75     17.45 o
  24   2   4        3.88        4.03      2.50 o
  26   2   4      574.61      632.41     13.68 o
  28   2   4      427.04      434.62     12.66 o
  30   2   4      467.00      453.84     23.47 o
  32   2   4      876.12      844.22     26.47 o
  34   2   4       45.69       51.69     13.19 o
 -37   3   4      885.03      861.74     26.21 o
 -35   3   4      210.93      205.11     11.37 o
 -33   3   4     1138.57     1111.91     36.15 o
 -31   3   4      891.07      873.57     28.35 o
 -29   3   4      571.90      569.56     15.48 o
 -27   3   4      631.39      640.10     12.29 o
 -25   3   4     1915.37     1920.53     31.31 o
 -23   3   4     2640.36     2693.00     42.96 o
 -21   3   4     1690.83     1688.52     27.34 o
 -19   3   4     1776.51     1811.12     27.47 o
 -17   3   4       17.30       19.10      1.64 o
 -15   3   4     7413.64     7554.23    110.47 o
 -13   3   4     5455.16     5419.56     71.18 o
 -11   3   4     2592.15     2427.44     31.76 o
  -9   3   4     6764.90     6792.05     80.61 o
  -7   3   4     6288.64     6297.80     74.15 o
  -5   3   4    10721.18    11530.86    144.09 o
  -3   3   4     6500.58     6808.84     95.23 o
  -1   3   4     7147.36     7321.20     98.43 o
   1   3   4     1884.54     1811.56     23.33 o
   3   3   4     3688.73     3673.34     43.94 o
   5   3   4     2096.37     2159.70     27.13 o
   7   3   4     5820.28     5865.81     70.29 o
   9   3   4     3579.32     3566.10     46.12 o
  11   3   4       54.12       56.76      2.27 o
  13   3   4     4230.41     4199.58     60.39 o
  15   3   4     1601.36     1598.67     26.48 o
  17   3   4     1346.43     1290.06     31.62 o
  19   3   4      250.32      251.85      7.05 o
  21   3   4      656.86      729.31     14.31 o
  23   3   4      759.25      803.17     19.03 o
  25   3   4      649.73      636.78     15.39 o
  27   3   4     1473.68     1560.09     33.16 o
  29   3   4      611.53      649.64     20.45 o
  31   3   4     1031.26     1030.14     28.94 o
  33   3   4      183.92      195.76     13.19 o
 -34   4   4      125.85      164.24      6.97 o
 -32   4   4        3.44        6.54      3.12 o
 -30   4   4      153.60      173.24      6.15 o
 -28   4   4       70.21       78.94      3.98 o
 -26   4   4       32.22       32.79      2.73 o
 -24   4   4      208.01      219.92      6.63 o
 -22   4   4       11.70       14.27      2.37 o
 -20   4   4      123.71      113.00      4.36 o
 -18   4   4       10.27        9.58      2.38 o
 -16   4   4      185.37      179.91      5.32 o
 -14   4   4        3.47        4.46      1.55 o
 -12   4   4       42.05       48.54      2.16 o
 -10   4   4      122.70      110.99      3.29 o
  -8   4   4       51.15       48.77      2.42 o
  -6   4   4       30.55       27.81      2.40 o
  -4   4   4      502.59      461.06      8.52 o
  -2   4   4       10.45        4.87      1.79 o
   0   4   4      232.60      237.25      5.69 o
   2   4   4      325.95      346.87      7.20 o
   4   4   4       40.29       45.74      3.11 o
   6   4   4      140.64      136.39      4.63 o
   8   4   4      788.26      745.57     11.51 o
  10   4   4      205.66      197.35      5.41 o
  12   4   4       26.14       24.94      3.23 o
  14   4   4        0.25        0.09      2.37 o
  16   4   4       72.68       65.54      3.78 o
  18   4   4        0.27       -2.39      2.54 o
  20   4   4        0.14       -3.15      3.15 o
  22   4   4        6.97        4.48      3.52 o
  24   4   4       65.02       54.90      6.98 o
  26   4   4      262.54      261.79     17.93 o
  28   4   4       20.16       18.60      4.62 o
  30   4   4       16.19       34.32      6.41 o
 -31   5   4      297.39      315.97      9.20 o
 -29   5   4       71.43       68.92      4.40 o
 -27   5   4      104.50      108.87      6.57 o
 -25   5   4      102.72       99.46      6.81 o
 -23   5   4      260.62      284.34      7.90 o
 -21   5   4      296.45      286.93      7.17 o
 -19   5   4      772.22      781.69     13.89 o
 -17   5   4      668.92      668.68     12.25 o
 -15   5   4      601.22      578.33     10.81 o
 -13   5   4      824.03      829.44     14.40 o
 -11   5   4     1026.77      984.65     17.39 o
  -9   5   4     1135.70     1158.64     18.93 o
  -7   5   4      181.19      188.79      7.12 o
  -5   5   4     1869.40     1862.16     29.95 o
  -3   5   4     2155.82     2123.09     33.03 o
  -1   5   4     2034.87     2014.04     42.15 o
   1   5   4     2305.29     2297.39     34.46 o
   3   5   4      358.75      371.96      8.64 o
   5   5   4      663.14      668.14     13.40 o
   7   5   4      527.92      499.67     12.79 o
   9   5   4      294.13      295.07      9.69 o
  11   5   4       52.29       63.06      4.24 o
  13   5   4      184.78      186.70      9.24 o
  15   5   4      116.67      120.67      5.72 o
  17   5   4      807.67      854.41     20.54 o
  19   5   4     1177.09     1208.55     28.25 o
  21   5   4       14.81       15.46      5.04 o
  23   5   4      297.84      331.78     11.74 o
  25   5   4      106.56      118.91     13.75 o
  27   5   4      299.76      329.33     17.74 o
 -24   6   4      860.89      868.92     26.47 o
 -22   6   4     1039.56     1066.45     26.46 o
 -20   6   4      323.14      294.10     11.82 o
 -18   6   4      802.92      810.50     20.01 o
 -16   6   4      850.95      816.21     15.64 o
 -14   6   4     1232.97     1244.31     21.27 o
 -12   6   4      733.28      719.37     13.56 o
 -10   6   4      810.71      821.85     16.15 o
  -8   6   4      434.94      409.28      9.29 o
  -6   6   4     1083.92     1145.95     26.04 o
  -4   6   4     1685.94     1762.80     30.91 o
  -2   6   4     1393.21     1295.35     24.29 o
   0   6   4     1649.46     1685.93     29.58 o
   2   6   4      280.78      257.73      8.59 o
   4   6   4     1189.21     1206.58     27.69 o
   6   6   4      750.99      789.96     18.91 o
   8   6   4      420.95      442.16     15.43 o
  10   6   4      488.66      519.44     14.40 o
  12   6   4      230.84      261.54     22.74 o
  14   6   4      761.39      831.07     20.52 o
  16   6   4      839.58      825.79     19.70 o
  18   6   4      874.23      931.21     25.48 o
  20   6   4      128.10      140.69     13.87 o
 -15   7   4       27.02       21.93      5.26 o
 -13   7   4       59.61       56.05      4.67 o
 -11   7   4      276.36      245.98     10.62 o
  -9   7   4      155.40      125.49      7.10 o
  -7   7   4      168.66      181.72     17.56 o
  -5   7   4       23.82       27.65      8.34 o
  -3   7   4      227.59      232.41     17.30 o
  -1   7   4       59.97       56.63      6.52 o
   1   7   4      169.49      160.43     12.53 o
   3   7   4      173.05      177.66     18.66 o
   5   7   4       52.48       46.26      9.22 o
   7   7   4       88.75       92.04     10.75 o
   9   7   4        3.74        3.96      8.00 o
  11   7   4       90.03       80.92     22.54 o
 -37   1   5      101.23       98.50      6.88 o
 -35   1   5      864.44      864.43     29.36 o
 -33   1   5      289.69      329.78     10.63 o
 -31   1   5      659.55      652.80     27.29 o
 -29   1   5     1786.62     1768.21     37.10 o
 -27   1   5      846.71      833.57     21.07 o
 -25   1   5     1557.19     1502.99     35.42 o
 -23   1   5      550.11      545.65     11.17 o
 -21   1   5     2451.06     2421.99     38.81 o
 -19   1   5     1649.37     1606.23     24.50 o
 -17   1   5     4101.47     4003.09     61.08 o
 -15   1   5     7509.85     7424.49    102.63 o
 -13   1   5     6041.97     6024.26     81.15 o
 -11   1   5     5062.17     4960.32     73.05 o
  -9   1   5     2735.03     2748.08     40.38 o
  -7   1   5     4808.05     4845.08     58.79 o
  -5   1   5      613.83      605.22      8.20 o
  -3   1   5     1806.99     1799.51     27.11 o
  -1   1   5      322.87      299.01      4.80 o
   1   1   5      836.98      876.20     12.34 o
   3   1   5     3784.90     3919.03     58.84 o
   5   1   5     1198.08     1260.81     22.44 o
   7   1   5     3685.92     3772.68     65.93 o
   9   1   5      376.53      362.74      7.61 o
  11   1   5      505.89      475.94      9.28 o
  13   1   5     1408.39     1417.12     27.13 o
  15   1   5     1550.79     1578.33     29.61 o
  17   1   5     1121.18     1064.01     20.48 o
  19   1   5     1343.12     1324.14     29.65 o
  21   1   5     1908.57     1849.05     36.45 o
  23   1   5     1730.97     1727.86     36.23 o
  25   1   5     3301.86     3355.30     77.88 o
  27   1   5      271.51      269.22     12.11 o
  29   1   5      284.97      312.10     14.62 o
  31   1   5      368.55      331.93     17.78 o
  33   1   5      107.18       98.31     12.00 o
 -36   2   5      112.60      104.45      9.05 o
 -34   2   5     1165.05     1101.51     44.03 o
 -32   2   5      239.28      245.62      7.89 o
 -30   2   5      827.72      857.91     18.98 o
 -28   2   5      912.90      914.58     19.90 o
 -26   2   5     2061.56     2075.50     39.81 o
 -24   2   5       46.91       49.94      2.95 o
 -22   2   5      207.22      204.49      6.84 o
 -20   2   5      488.62      491.86      9.47 o
 -18   2   5      553.34      553.21      9.23 o
 -16   2   5    10408.37    10417.20    139.93 o
 -14   2   5     1345.77     1276.41     17.37 o
 -12   2   5     3872.28     3743.18     51.02 o
 -10   2   5     2359.33     2318.75     30.62 o
  -8   2   5     1258.46     1227.67     16.78 o
  -6   2   5     2790.08     2846.87     35.99 o
  -4   2   5       38.12       28.87      1.22 o
  -2   2   5      183.17      236.13      4.83 o
   0   2   5      240.40      246.42      4.51 o
   2   2   5     8592.20     9035.28    121.90 o
   4   2   5      684.77      690.43     10.39 o
   6   2   5     2798.83     2783.59     41.07 o
   8   2   5     1034.39      963.13     16.50 o
  10   2   5      130.50      122.79      3.75 o
  12   2   5     1785.18     1721.42     28.30 o
  14   2   5        7.02        8.33      2.01 o
  16   2   5      812.19      809.42     17.67 o
  18   2   5      167.13      165.55      6.88 o
  20   2   5     1378.83     1408.64     28.97 o
  22   2   5     2165.59     2169.64     59.21 o
  24   2   5     1863.34     1898.04     39.10 o
  26   2   5      308.82      324.99     13.56 o
  28   2   5       39.71       46.99      5.96 o
  30   2   5      678.43      696.28     23.58 o
  32   2   5        5.07        6.36      8.79 o
 -35   3   5       32.30       19.95      4.17 o
 -33   3   5        2.69        9.30      3.05 o
 -31   3   5       86.01       83.59      4.88 o
 -29   3   5      164.45      156.07      5.66 o
 -27   3   5      186.65      196.89      5.75 o
 -25   3   5      433.86      403.24      8.95 o
 -23   3   5     1596.02     1624.87     26.86 o
 -21   3   5      100.66      109.08      6.54 o
 -19   3   5     3002.84     2932.20     50.90 o
 -17   3   5      450.95      462.50      9.13 o
 -15   3   5       95.21       97.66      4.95 o
 -13   3   5       52.48       61.07      2.23 o
 -11   3   5      131.75      138.03      3.48 o
  -9   3   5     1401.44     1358.55     19.62 o
  -7   3   5      169.65      155.66      4.34 o
  -5   3   5     2818.57     2865.24     39.20 o
  -3   3   5      266.53      290.22      6.00 o
  -1   3   5      257.91      261.22      5.69 o
   1   3   5       27.36       25.20      2.15 o
   3   3   5       59.28       58.18      3.18 o
   5   3   5        2.39        4.18      2.04 o
   7   3   5     2312.57     2280.42     36.08 o
   9   3   5      692.47      693.42     13.89 o
  11   3   5       93.49       99.01      4.47 o
  13   3   5     1252.31     1213.57     23.16 o
  15   3   5      606.87      558.62     11.26 o
  17   3   5       83.67       80.01      6.42 o
  19   3   5      286.60      279.94      9.28 o
  21   3   5        0.45        0.94      4.31 o
  23   3   5      120.00      147.32      8.33 o
  25   3   5      139.20      140.79      8.20 o
  27   3   5      401.39      436.32     14.21 o
  29   3   5       81.10       75.53      8.33 o
 -32   4   5      395.99      439.89     11.89 o
 -30   4   5       59.78       71.89      4.18 o
 -28   4   5     1365.46     1429.44     25.87 o
 -26   4   5     1000.76     1075.93     21.00 o
 -24   4   5     1856.05     1839.40     33.75 o
 -22   4   5     2238.26     2355.06     44.98 o
 -20   4   5     1106.35     1094.30     24.72 o
 -18   4   5     3255.34     3294.52     64.22 o
 -16   4   5     1275.95     1197.02     20.20 o
 -14   4   5     2099.15     2068.41     31.84 o
 -12   4   5       98.98      104.97      3.95 o
 -10   4   5     2875.12     2810.35     41.61 o
  -8   4   5     2101.53     2152.98     34.30 o
  -6   4   5     2817.68     2684.06     44.42 o
  -4   4   5     4044.59     4202.36     67.34 o
  -2   4   5      751.96      759.38     13.57 o
   0   4   5     2117.10     2208.21     34.96 o
   2   4   5       51.22       35.04      2.77 o
   4   4   5     1656.20     1645.96     30.46 o
   6   4   5      379.85      400.58      9.08 o
   8   4   5       22.97       26.75      3.47 o
  10   4   5      954.74      999.93     18.59 o
  12   4   5     2327.22     2278.26     42.92 o
  14   4   5     3058.76     3071.07     59.72 o
  16   4   5      424.91      426.76     13.70 o
  18   4   5     1869.92     1861.59     48.14 o
  20   4   5      240.39      259.33     18.18 o
  22   4   5      695.31      708.70     39.30 o
  24   4   5      379.80      403.26     38.96 o
  26   4   5      525.79      623.44     24.29 o
 -27   5   5      399.47      455.59     12.49 o
 -25   5   5      418.71      388.04     12.83 o
 -23   5   5      569.18      623.04     15.09 o
 -21   5   5        2.77        5.90      2.91 o
 -19   5   5      914.19      909.50     18.42 o
 -17   5   5      142.77      170.36      6.84 o
 -15   5   5       16.39       11.00      2.32 o
 -13   5   5       83.32      101.82      4.59 o
 -11   5   5      182.44      152.48      5.04 o
  -9   5   5      701.23      752.96     13.72 o
  -7   5   5        2.35        0.77      2.95 o
  -5   5   5     1776.28     1730.05     36.17 o
  -3   5   5      478.33      483.71     11.01 o
  -1   5   5      216.38      195.30      7.22 o
   1   5   5       73.61       90.26      4.56 o
   3   5   5      344.62      340.21     10.41 o
   5   5   5      473.20      513.90     12.03 o
   7   5   5        3.28       10.82      5.04 o
   9   5   5      651.13      660.97     16.32 o
  11   5   5       49.74       64.52      5.71 o
  13   5   5      940.88      894.58     25.78 o
  15   5   5      235.63      241.94     18.04 o
  17   5   5      133.79      140.71      9.51 o
  19   5   5      139.86      160.74     14.25 o
  21   5   5        1.42        5.87      6.96 o
  23   5   5      162.72      167.35     18.57 o
 -22   6   5      282.91      262.90      9.06 o
 -20   6   5      632.33      699.83     17.92 o
 -18   6   5      268.10      249.36      9.02 o
 -16   6   5      440.83      422.57     11.21 o
 -14   6   5      308.02      278.20      9.41 o
 -12   6   5      963.30      891.59     22.81 o
 -10   6   5       35.06       45.29      4.24 o
  -8   6   5      213.64      210.71      9.81 o
  -6   6   5      392.08      421.06     10.35 o
  -4   6   5      152.87      156.28      7.11 o
  -2   6   5      197.23      206.39     11.57 o
   0   6   5       31.18       34.36      6.07 o
   2   6   5      231.61      248.78     15.77 o
   4   6   5        2.14        1.34      4.01 o
   6   6   5      143.04      144.07      8.18 o
   8   6   5       86.15      109.27      8.08 o
  10   6   5      119.63      125.50     10.08 o
  12   6   5        3.44        9.41     13.02 o
  14   6   5      109.75      135.29     11.55 o
  16   6   5     1046.24     1024.76     27.56 o
  -9   7   5      369.00      357.51     14.98 o
  -7   7   5     1530.49     1570.14     44.25 o
  -5   7   5      265.37      269.14     24.61 o
  -3   7   5      370.05      339.00     26.99 o
  -1   7   5      332.64      313.66     15.30 o
   1   7   5      449.23      434.09     26.20 o
   3   7   5      453.93      496.88     42.08 o
   5   7   5      210.73      198.22     34.14 o
 -36   0   6      220.95      231.82     28.58 o
 -34   0   6     1630.63     1767.58     92.43 o
 -32   0   6      778.71      763.65     30.96 o
 -30   0   6     4349.14     4497.59    156.59 o
 -28   0   6      261.48      278.27     16.28 o
 -26   0   6     1261.85     1291.77     49.93 o
 -24   0   6     3435.76     3283.57    195.74 o
 -22   0   6      970.82      942.56     30.60 o
 -20   0   6     3746.76     3573.65     96.04 o
 -18   0   6     1256.05     1246.35     30.66 o
 -16   0   6     7814.81     7872.61    175.68 o
 -14   0   6      304.11      280.46      9.22 o
 -12   0   6     2432.31     2460.64     66.21 o
 -10   0   6     2872.41     2821.28     73.04 o
  -8   0   6      825.31      848.86     31.48 o
  -6   0   6     1163.10     1141.62     36.33 o
  -4   0   6      182.36      193.31      9.20 o
  -2   0   6     6520.67     6984.55    235.66 o
   0   0   6      365.35      395.14     22.29 o
   2   0   6     4218.43     4422.91    179.77 o
   4   0   6     3225.38     3146.02    102.39 o
   6   0   6     4301.65     4345.14    140.57 o
   8   0   6     1902.01     1717.14     56.00 o
  10   0   6     1600.05     1604.00     52.65 o
  12   0   6     8436.34     8533.96    273.42 o
  14   0   6      274.88      272.00     17.15 o
  16   0   6     2260.51     2190.36     70.77 o
  18   0   6      796.61      692.63     25.87 o
  20   0   6     1502.59     1513.24     60.81 o
  22   0   6     1226.37     1098.45     46.01 o
  24   0   6      184.99      190.77     17.69 o
  26   0   6      316.93      276.21     44.06 o
  28   0   6      102.34       81.92     34.93 o
  30   0   6      617.31      605.70     72.25 o
 -35   1   6      285.15      258.18     15.24 o
 -33   1   6      188.39      196.79     13.18 o
 -31   1   6       68.33       63.01      4.82 o
 -29   1   6      911.67      870.46     41.57 o
 -27   1   6      139.81      144.26      5.45 o
 -25   1   6      593.84      646.65     13.58 o
 -23   1   6      137.54      144.64      5.05 o
 -21   1   6      284.79      295.69      8.33 o
 -19   1   6      450.29      419.50      9.94 o
 -17   1   6      538.08      530.28     13.46 o
 -15   1   6       21.22       21.61      2.44 o
 -13   1   6       27.94       24.29      2.93 o
 -11   1   6     2007.84     1971.01     31.32 o
  -9   1   6      327.68      340.10      6.22 o
  -7   1   6      958.88     1029.52     15.93 o
  -5   1   6      941.37     1012.87     17.21 o
  -3   1   6        3.05        2.02      1.53 o
  -1   1   6     1520.01     1619.96     26.12 o
   1   1   6       24.21       31.55      2.28 o
   3   1   6      401.77      369.79      9.76 o
   5   1   6        1.34        0.94      2.12 o
   7   1   6     1386.46     1400.02     32.53 o
   9   1   6        2.92        4.44      2.51 o
  11   1   6     1004.34     1032.80     24.21 o
  13   1   6       32.89       22.58      3.04 o
  15   1   6       36.29       43.67      4.20 o
  17   1   6      239.69      203.16     10.01 o
  19   1   6        2.99        3.87      4.49 o
  21   1   6     1320.12     1310.20     67.72 o
  23   1   6      130.03      125.94      9.79 o
  25   1   6       32.63       39.32      6.71 o
  27   1   6      177.75      155.47     11.05 o
  29   1   6      175.32      200.12     13.18 o
 -34   2   6        2.80        6.38      3.85 o
 -32   2   6      608.18      656.38     17.18 o
 -30   2   6       79.94      102.52      9.25 o
 -28   2   6     1335.31     1329.41     43.67 o
 -26   2   6      763.73      814.88     25.64 o
 -24   2   6      140.13      139.14      6.95 o
 -22   2   6     1337.73     1321.16     24.09 o
 -20   2   6     1168.40     1140.91     21.43 o
 -18   2   6      776.14      748.83     14.53 o
 -16   2   6      256.56      239.46      9.37 o
 -14   2   6     1044.75     1053.93     17.65 o
 -12   2   6        6.68       10.07      1.67 o
 -10   2   6      175.64      187.48      4.88 o
  -8   2   6      286.32      305.23      6.58 o
  -6   2   6       92.49      101.17      3.71 o
  -4   2   6      803.12      860.52     14.04 o
  -2   2   6      208.24      183.39      5.66 o
   0   2   6     2131.63     2207.06     42.27 o
   2   2   6      394.63      389.05      9.23 o
   4   2   6      102.83      106.54      4.52 o
   6   2   6      113.99      109.26      4.47 o
   8   2   6     1285.42     1302.89     24.84 o
  10   2   6     1515.26     1440.24     26.57 o
  12   2   6      299.91      286.18      9.87 o
  14   2   6     1688.70     1638.71     34.22 o
  16   2   6      182.78      186.51      7.03 o
  18   2   6     1156.79     1162.64     29.23 o
  20   2   6      120.99      109.12      8.01 o
  22   2   6      293.99      335.84     18.45 o
  24   2   6      169.05      159.79      9.67 o
  26   2   6       14.92       14.65      6.23 o
  28   2   6      167.51      170.12     14.78 o
 -33   3   6      237.29      233.56      7.97 o
 -31   3   6      559.92      613.19     22.80 o
 -29   3   6     1884.55     1966.67     45.09 o
 -27   3   6     1320.20     1421.68     27.20 o
 -25   3   6      343.50      371.48     10.66 o
 -23   3   6     2467.99     2565.85     46.95 o
 -21   3   6     1079.39     1103.69     21.90 o
 -19   3   6     3369.59     3319.28     56.97 o
 -17   3   6     1498.24     1474.81     26.65 o
 -15   3   6      116.90      116.57      5.38 o
 -13   3   6     1282.35     1269.78     21.61 o
 -11   3   6     1225.23     1193.23     20.59 o
  -9   3   6     1850.08     1831.13     30.82 o
  -7   3   6     1089.99     1053.00     17.74 o
  -5   3   6     1447.02     1448.08     23.13 o
  -3   3   6      565.18      612.40     11.28 o
  -1   3   6     3707.22     3818.20     58.74 o
   1   3   6     1979.16     2037.89     37.19 o
   3   3   6      954.34      965.69     18.26 o
   5   3   6     1389.33     1368.41     26.02 o
   7   3   6      210.37      214.24      6.19 o
   9   3   6     4200.37     4073.10    100.72 o
  11   3   6     2237.66     2200.03     44.25 o
  13   3   6      843.43      844.45     19.24 o
  15   3   6      905.16      893.45     23.43 o
  17   3   6     1543.12     1552.45     42.12 o
  19   3   6      971.94      972.22     36.17 o
  21   3   6      410.49      430.18     21.74 o
  23   3   6      395.09      443.66     14.50 o
  25   3   6       10.75       28.13      7.57 o
  27   3   6      304.26      374.54     40.09 o
 -28   4   6        3.48        9.96      3.62 o
 -26   4   6       61.36       60.36      5.85 o
 -24   4   6        4.07        5.20      3.06 o
 -22   4   6        3.04        9.33      3.07 o
 -20   4   6        0.57        3.76      3.29 o
 -18   4   6        0.25        3.68      3.26 o
 -16   4   6       65.72       57.69      4.10 o
 -14   4   6       40.73       38.71      2.87 o
 -12   4   6        1.36       -1.28      2.96 o
 -10   4   6       63.91       66.14      3.85 o
  -8   4   6       19.04       12.39      3.68 o
  -6   4   6      419.43      401.93     12.47 o
  -4   4   6       27.71       26.55      2.76 o
  -2   4   6        1.07       -3.29      3.29 o
   0   4   6       80.42       79.13      4.35 o
   2   4   6       41.24       40.90      3.14 o
   4   4   6       25.30       19.78      3.09 o
   6   4   6      106.21      106.96      6.44 o
   8   4   6       42.87       44.83      3.55 o
  10   4   6       12.80       15.92      7.60 o
  12   4   6        0.97        2.52      4.06 o
  14   4   6       16.02       17.77      4.97 o
  16   4   6       13.10       27.62      6.45 o
  18   4   6        2.39       13.70      7.04 o
  20   4   6       82.36      115.96      8.20 o
  22   4   6       66.44       66.80     14.38 o
  24   4   6        6.94       31.33     12.81 o
 -25   5   6      267.13      306.25     17.17 o
 -23   5   6      542.26      552.88     20.05 o
 -21   5   6      535.39      590.64     20.71 o
 -19   5   6      135.26      135.29      6.15 o
 -17   5   6      378.33      380.09     11.50 o
 -15   5   6      210.49      215.58     11.27 o
 -13   5   6      317.67      339.79      9.47 o
 -11   5   6      121.89      116.64      6.98 o
  -9   5   6      323.26      329.02     10.13 o
  -7   5   6      186.83      197.17      8.37 o
  -5   5   6       22.14       32.32      3.02 o
  -3   5   6      197.46      219.03     11.20 o
  -1   5   6       79.71       86.64      5.55 o
   1   5   6      460.19      494.73     11.86 o
   3   5   6      424.20      396.56     10.44 o
   5   5   6      628.40      653.96     15.84 o
   7   5   6      469.85      520.64     15.60 o
   9   5   6      596.62      633.83     14.88 o
  11   5   6      619.44      669.14     25.34 o
  13   5   6      390.59      427.35     16.37 o
  15   5   6      515.57      571.65     20.37 o
  17   5   6       39.20       55.01      9.49 o
  19   5   6      446.30      557.13     22.29 o
 -16   6   6      172.96      145.18     12.94 o
 -14   6   6      311.37      288.65     10.52 o
 -12   6   6      415.95      400.83     15.18 o
 -10   6   6      686.89      681.91     19.55 o
  -8   6   6      741.63      789.17     21.44 o
  -6   6   6      170.03      145.76     12.72 o
  -4   6   6      580.13      643.34     15.15 o
  -2   6   6      304.71      331.53     10.27 o
   0   6   6      829.26      833.46     20.80 o
   2   6   6      728.12      743.23     19.03 o
   4   6   6      148.76      129.87     25.01 o
   6   6   6      402.36      419.90     23.60 o
   8   6   6      449.34      493.54     23.05 o
  10   6   6      528.07      628.39     32.33 o
 -33   1   7      990.73     1036.64     40.82 o
 -31   1   7      370.41      432.41     22.92 o
 -29   1   7      504.36      555.54     34.14 o
 -27   1   7      709.42      740.95     20.98 o
 -25   1   7     1056.99     1089.36     26.82 o
 -23   1   7      473.79      481.59     15.21 o
 -21   1   7      342.57      357.59     11.93 o
 -19   1   7      123.13      115.02      6.41 o
 -17   1   7       58.71       66.90      4.80 o
 -15   1   7      766.25      777.41     21.15 o
 -13   1   7      527.55      521.05     20.46 o
 -11   1   7     1892.23     1890.97     46.09 o
  -9   1   7      907.47      920.89     25.83 o
  -7   1   7     1422.76     1478.70     46.37 o
  -5   1   7     2473.10     2492.41     87.52 o
  -3   1   7     1252.41     1311.05     47.68 o
  -1   1   7     1293.35     1301.52     60.35 o
   1   1   7      740.46      729.43     38.53 o
   3   1   7     1854.29     1845.17     61.47 o
   5   1   7     1263.19     1220.50     35.92 o
   7   1   7     1825.93     1827.35     52.04 o
   9   1   7     1869.51     1815.55     55.14 o
  11   1   7      860.93      842.76     25.32 o
  13   1   7      297.49      273.18     11.92 o
  15   1   7      155.09      146.50      9.68 o
  17   1   7      320.25      305.22     13.97 o
  19   1   7       17.17        8.19      5.12 o
  21   1   7      138.16      141.68     12.75 o
  23   1   7       52.34       50.01      7.07 o
  25   1   7      211.61      208.90     12.83 o
 -30   2   7      674.47      733.46     23.34 o
 -28   2   7      320.84      342.04     12.42 o
 -26   2   7      443.08      455.78     17.12 o
 -24   2   7      819.76      822.49     28.44 o
 -22   2   7       88.01       86.01      9.07 o
 -20   2   7     1098.79     1115.85     39.21 o
 -18   2   7      284.98      273.87      9.28 o
 -16   2   7        7.57       -0.10      3.81 o
 -14   2   7     1597.55     1513.47     42.01 o
 -12   2   7     1024.41     1032.99     30.78 o
 -10   2   7     1333.79     1350.82     50.18 o
  -8   2   7      682.23      653.80     17.33 o
  -6   2   7      953.07      988.38     25.20 o
  -4   2   7      740.13      765.50     21.29 o
  -2   2   7     1911.95     1940.72     48.26 o
   0   2   7       15.81       12.41      4.47 o
   2   2   7      182.01      199.14     12.88 o
   4   2   7     1103.42     1027.46     39.14 o
   6   2   7      673.78      663.88     43.75 o
   8   2   7     3367.06     3385.27    110.52 o
  10   2   7      329.53      278.19     18.46 o
  12   2   7      240.34      222.12     19.23 o
  14   2   7      188.35      158.53     11.69 o
  16   2   7      133.89      128.05     12.37 o
  18   2   7       59.30       47.62      8.56 o
  20   2   7        6.21        6.91      9.97 o
  22   2   7        4.35        7.47      8.78 o
  24   2   7      149.70      125.74     15.13 o
 -29   3   7       26.27       42.89      8.20 o
 -27   3   7        6.66       10.80      6.87 o
 -25   3   7      190.98      179.26      8.93 o
 -23   3   7      330.25      326.88     11.92 o
 -21   3   7      211.33      206.68      7.73 o
 -19   3   7        8.64       13.37      3.56 o
 -17   3   7      442.25      435.70     12.21 o
 -15   3   7        1.39       -1.18      2.39 o
 -13   3   7      105.72      118.26      7.29 o
 -11   3   7      149.06      132.00      5.06 o
  -9   3   7        1.51       -2.88      3.88 o
  -7   3   7       13.95        6.73      4.72 o
  -5   3   7       54.58       59.28      7.31 o
  -3   3   7      716.02      717.76     18.47 o
  -1   3   7      995.24      924.70     29.59 o
   1   3   7      983.54      997.09     28.43 o
   3   3   7      102.67       92.26      7.84 o
   5   3   7      818.78      828.69     20.98 o
   7   3   7       26.73       25.51      4.12 o
   9   3   7      123.79      108.83      7.03 o
  11   3   7        0.68       -3.00      4.46 o
  13   3   7        7.61        5.60      6.31 o
  15   3   7      296.86      271.66     17.03 o
  17   3   7       56.71       50.03     10.24 o
  19   3   7      231.53      212.27     16.77 o
  21   3   7        4.52       -2.28     15.18 o
 -24   4   7      552.48      526.43     16.83 o
 -22   4   7      786.75      814.17     18.22 o
 -20   4   7      108.51       96.08      5.88 o
 -18   4   7     1025.81     1042.28     24.30 o
 -16   4   7      262.46      289.25     10.66 o
 -14   4   7      530.56      512.95     21.70 o
 -12   4   7      364.51      398.00     10.87 o
 -10   4   7      155.89      175.75      8.90 o
  -8   4   7      722.32      785.45     27.63 o
  -6   4   7      148.56      144.84      7.52 o
  -4   4   7     2555.57     2670.69     47.51 o
  -2   4   7     1640.11     1678.12     33.32 o
   0   4   7     1689.00     1683.47     55.81 o
   2   4   7      894.90      913.46     24.72 o
   4   4   7      539.24      574.98     18.20 o
   6   4   7      867.80      914.29     24.06 o
   8   4   7      326.97      329.59     20.26 o
  10   4   7      361.91      413.36     18.39 o
  12   4   7       18.30       39.46      7.52 o
  14   4   7      900.73      978.84     41.83 o
  16   4   7      410.63      477.71     25.37 o
  18   4   7      382.23      487.76     23.64 o
 -19   5   7       16.50        2.90      4.22 o
 -17   5   7      247.43      244.82     10.27 o
 -15   5   7      172.38      152.45      7.07 o
 -13   5   7      156.25      166.33      7.84 o
 -11   5   7       15.46        3.13      4.12 o
  -9   5   7      430.29      418.85     18.53 o
  -7   5   7      150.11      146.87     12.61 o
  -5   5   7      109.65      118.27      7.56 o
  -3   5   7      343.12      344.42     15.13 o
  -1   5   7      320.38      296.73     15.77 o
   1   5   7      170.54      182.13     11.70 o
   3   5   7       37.92       44.51      8.84 o
   5   5   7      276.86      290.63     15.58 o
   7   5   7       29.32       51.02     16.27 o
   9   5   7       19.85       36.71      8.75 o
  11   5   7       36.94       55.91     10.06 o
 -28   0   8     1539.55     1631.49     97.65 o
 -26   0   8       69.37       85.02      9.54 o
 -24   0   8      522.38      553.36     69.86 o
 -22   0   8       21.94       30.96     11.91 o
 -20   0   8      517.66      552.56     38.11 o
 -18   0   8      733.09      668.47     46.84 o
 -16   0   8     2125.63     2108.63    136.55 o
 -14   0   8     2237.46     2069.72    120.67 o
 -10   0   8     2809.99     2750.10    157.99 o
  -8   0   8     1257.74     1143.23     69.86 o
  -6   0   8     3071.49     3072.43    188.16 o
  -4   0   8       33.05       15.88     22.23 o
  -2   0   8      490.46      608.14     42.08 o
   0   0   8     1468.31     1436.18    102.41 o
   2   0   8      770.20      816.83     44.64 o
   4   0   8      932.09      893.23     40.87 o
   6   0   8      536.75      519.22     32.15 o
   8   0   8     1398.41     1390.37     55.95 o
  10   0   8        6.51       -0.53      6.39 o
  12   0   8      224.13      237.47     18.17 o
  14   0   8      226.62      160.74     13.92 o
  16   0   8      110.95      117.53     19.40 o
  18   0   8      113.36       85.09     11.12 o
  20   0   8      180.11      159.58     19.85 o
 -27   1   8        0.88        1.81      5.29 o
 -25   1   8       13.09       16.00      5.19 o
 -23   1   8       59.45       57.36      6.46 o
 -21   1   8       40.78       32.12      4.58 o
 -19   1   8       76.28       61.74     16.83 o
 -17   1   8       35.28       50.42      6.61 o
 -15   1   8     1712.22     1680.55     69.61 o
 -13   1   8       10.78        1.78      8.23 o
 -11   1   8      321.30      337.44     23.29 o
  -9   1   8      164.06      138.36     14.74 o
  -7   1   8       37.33       42.81      7.86 o
  -5   1   8      121.46       41.28     10.32 o
  -3   1   8      124.88      105.16     23.00 o
  -1   1   8       42.51       40.03     13.90 o
   1   1   8        1.94       -6.72      9.08 o
   3   1   8      336.25      352.72     17.79 o
   5   1   8      143.54      125.74     10.71 o
   7   1   8      373.00      393.49     26.27 o
   9   1   8       11.11        7.62      6.34 o
  11   1   8        7.39       -5.07      5.98 o
  13   1   8      247.02      214.73     15.58 o
  15   1   8       50.69       21.52      8.05 o
  17   1   8       56.75       39.02      7.00 o
  19   1   8       14.17       -4.66      7.99 o
  21   1   8      101.86       88.08     20.51 o
 -26   2   8      214.15      227.17     17.47 o
 -24   2   8       75.91       82.96      8.52 o
 -22   2   8      209.39      224.84     22.63 o
 -20   2   8       11.52        9.26      5.00 o
 -18   2   8      857.62      857.50     24.07 o
 -16   2   8      168.46      150.92      8.48 o
 -14   2   8       61.00       60.90      5.77 o
 -12   2   8      316.59      324.65     14.02 o
 -10   2   8       57.98       64.80      8.71 o
  -8   2   8      702.90      743.15     32.20 o
  -6   2   8      236.05      244.41     14.94 o
  -4   2   8     1111.96     1166.96     43.87 o
  -2   2   8      267.93      251.31     18.82 o
   0   2   8       44.96       66.90      7.67 o
   2   2   8      137.51      110.26     20.24 o
   4   2   8      265.97      166.08     32.95 o
   6   2   8       15.63        8.18      6.75 o
   8   2   8      158.45      139.43     12.12 o
  10   2   8      274.48      272.82     21.19 o
  12   2   8       29.19       18.59      7.46 o
  14   2   8      147.52      157.31     12.03 o
  16   2   8       79.31       61.42     11.67 o
  18   2   8       92.19       90.44     10.16 o
 -23   3   8      253.28      273.00     18.45 o
 -21   3   8      461.76      472.14     28.58 o
 -19   3   8      416.76      432.45     25.41 o
 -17   3   8     1132.17     1110.80     41.34 o
 -15   3   8      944.50      910.32     30.23 o
 -13   3   8      921.27      927.29     38.93 o
 -11   3   8      543.40      520.44     20.44 o
  -9   3   8      882.79      844.18     28.16 o
  -7   3   8      740.03      690.36     25.64 o
  -5   3   8     2056.17     2148.46     55.35 o
  -3   3   8      726.86      736.56     37.28 o
  -1   3   8       64.58       85.90      8.30 o
   1   3   8     1088.31     1097.97     69.24 o
   3   3   8      485.91      458.59     27.95 o
   5   3   8      668.10      678.61     45.70 o
   7   3   8      146.47      137.91     10.72 o
   9   3   8       20.35       26.18      8.62 o
  11   3   8      210.21      202.74     16.21 o
  13   3   8      482.52      481.21     22.06 o
  15   3   8      225.27      216.18     14.47 o
 -18   4   8       41.64       28.76      9.53 o
 -16   4   8        1.23       -4.51      6.87 o
 -14   4   8       29.96       40.07      8.98 o
 -12   4   8        1.75       15.88     28.58 o
 -10   4   8       38.90       35.42     16.67 o
  -8   4   8       48.59       29.95      8.52 o
  -6   4   8      102.96       88.00      9.69 o
  -4   4   8        0.13       -8.13     14.59 o
  -2   4   8       70.16       48.23     26.06 o
   0   4   8       19.85       14.56     10.49 o
   2   4   8        0.99        2.35     10.72 o
   4   4   8        7.86      -17.47     22.23 o
   6   4   8       11.08       -3.65     27.39 o
   8   4   8        1.04      -21.56     21.56 o
  10   4   8       24.26      -11.48     23.56 o
 -21   1   9      593.75      589.27     30.03 o
 -19   1   9     1277.57     1259.74     60.66 o
 -17   1   9      195.19      183.62     18.08 o
 -15   1   9      187.05      191.58     20.28 o
 -13   1   9      389.13      385.66     35.73 o
 -11   1   9      305.12      316.98     25.41 o
  -9   1   9      528.63      490.62     26.10 o
  -7   1   9      182.13      178.71     18.66 o
  -5   1   9      117.95      126.07     19.84 o
  -3   1   9      249.48      239.90     29.47 o
  -1   1   9      407.91      463.64     36.52 o
   1   1   9       67.56       51.22     15.82 o
   3   1   9       73.02       75.54      8.50 o
   5   1   9       66.11       49.24      8.00 o
   7   1   9       78.52       73.13     10.34 o
   9   1   9      385.36      373.14     19.06 o
  11   1   9      344.67      297.96     17.93 o
  13   1   9      433.44      384.63     22.46 o
 -18   2   9     1025.88      955.62     46.34 o
 -16   2   9       66.32       76.20     10.49 o
 -14   2   9        6.94       19.91      8.80 o
 -12   2   9      102.11       95.63     21.44 o
 -10   2   9      392.85      381.42     40.89 o
  -8   2   9      172.96      174.44     20.27 o
  -6   2   9      407.41      431.32     76.22 o
  -4   2   9       72.30       47.99     14.07 o
  -2   2   9      130.76      133.92     21.04 o
   0   2   9      362.34      328.16     33.34 o
   2   2   9       11.60       -2.85     15.08 o
   4   2   9      173.48      172.89     14.89 o
   6   2   9       11.94       -5.56      7.11 o
   8   2   9       25.34       19.46      8.78 o
  10   2   9      659.22      592.37     27.49 o
 -13   3   9       58.09       67.48     38.90 o
 -11   3   9       37.27       37.31     13.50 o
  -9   3   9       32.31       38.90     33.34 o
  -7   3   9       16.75       23.02     12.70 o
  -5   3   9       43.11       20.96     32.55 o
  -3   3   9        0.61       -4.58     12.87 o
  -1   3   9       63.82       16.46     19.45 o
   1   3   9      230.03      188.65     37.31 o
   3   3   9       74.16       44.45     34.14 o
   5   3   9       10.08      -23.61     23.61 o
  -8   0  10      207.09      170.69     26.99 o
  -6   0  10      353.59      391.40     57.16 o
  -4   0  10      671.64      580.35     80.18 o
  -2   0  10       49.47       25.41     34.93 o
 
